# Supplementary material for: 2,2′-(Disulfanediyl)dibenzoic acid–N,N′-bis­(3-pyridyl­meth­yl)ethane­diamide (1/1)
Source: Acta Crystallogr Sect E Struct Rep Online. 2010 Sep 18;66(Pt 10):o2590–1. doi: 10.1107/S1600536810036494 (PMC2983345; doi:10.1107/S1600536810036494)
Supplement: Supplementary file 2 [file e-66-o2590-Isup2.hkl]

# 
# h,k,l, Fc-squared, Fo-squared, sigma(Fo-squared) and status flag 
# 
data_I
_shelx_title '  cd0091a' 
_shelx_refln_list_code          4 
_shelx_F_calc_maximum      115.02 
_exptl_crystal_F_000       600.00 
_reflns_d_resolution_high  0.7696 
 
loop_ 
 _symmetry_equiv_pos_as_xyz 
 'x, y, z' 
 '-x, -y, -z' 
 
_cell_length_a    10.0150 
_cell_length_b    10.3100 
_cell_length_c    14.7950 
_cell_angle_alpha  86.910 
_cell_angle_beta   78.052 
_cell_angle_gamma  69.554 
 
_shelx_F_squared_multiplier     1.000 
 
loop_ 
 _refln_index_h 
 _refln_index_k 
 _refln_index_l 
 _refln_F_squared_calc 
 _refln_F_squared_meas 
 _refln_F_squared_sigma 
 _refln_observed_status 
   1   0   0       61.94       64.26      2.67 o 
   3   0   0      986.98      942.99      5.45 o 
   4   0   0     4911.95     5253.58     28.91 o 
   5   0   0      330.94      323.98      8.30 o 
   6   0   0      414.51      435.96      5.86 o 
   7   0   0      496.34      463.74      9.56 o 
   8   0   0      366.04      326.76     12.15 o 
   9   0   0      127.75      134.26     18.64 o 
  10   0   0       25.75       24.17      6.34 o 
  11   0   0      370.65      433.27     23.50 o 
 -11   1   0       20.38       17.27      4.00 o 
 -10   1   0       23.56       21.87      3.93 o 
  -9   1   0       12.70       13.06      5.74 o 
  -8   1   0       12.43       12.32      3.14 o 
  -7   1   0       96.05      126.03     13.74 o 
  -6   1   0      362.60      384.63     12.36 o 
  -5   1   0      456.13      393.22      8.11 o 
  -4   1   0      614.70      762.03      8.55 o 
  -3   1   0      199.91      189.36      2.89 o 
  -2   1   0        8.99       36.65      3.68 o 
  -1   1   0      392.85      380.32      6.78 o 
   1   1   0      341.73      245.63      5.14 o 
   2   1   0     1913.25     1740.36      6.84 o 
   3   1   0      508.33      491.57     13.64 o 
   4   1   0     4626.84     4654.37     39.11 o 
   5   1   0      638.93      639.07     20.94 o 
   6   1   0       13.66       16.65      2.12 o 
   7   1   0      468.28      464.71     11.64 o 
   8   1   0       91.15       75.64      8.12 o 
   9   1   0       19.66       18.75      5.86 o 
  10   1   0      234.53      228.29     13.46 o 
  11   1   0       67.20       75.30      8.37 o 
  12   1   0      142.30      135.75     10.32 o 
 -11   2   0        8.61       12.46      4.21 o 
 -10   2   0        8.24        7.53      3.14 o 
  -9   2   0       56.42       54.01     11.09 o 
  -8   2   0      940.75      921.42     33.75 o 
  -7   2   0        0.04        1.14      3.44 o 
  -6   2   0      211.80      211.33     12.13 o 
  -5   2   0      518.19      551.09     19.20 o 
  -4   2   0     1024.84     1120.79     33.27 o 
  -3   2   0     2241.71     2350.48     33.32 o 
  -2   2   0      242.09      228.03      5.10 o 
   0   2   0     1833.13     1811.92      8.86 o 
   1   2   0     5938.37     6136.82     30.91 o 
   2   2   0     1588.82     1600.47      7.81 o 
   3   2   0        7.73        7.45      0.79 o 
   4   2   0        0.23        4.04      1.14 o 
   5   2   0       12.52       19.42      2.94 o 
   6   2   0      267.41      255.51      6.97 o 
   7   2   0     1305.88     1301.66     19.53 o 
   8   2   0       21.44       33.24      4.48 o 
   9   2   0      127.27      120.81     15.40 o 
  10   2   0       90.91       98.23      7.42 o 
  11   2   0       11.86       13.46      3.33 o 
  12   2   0       25.55       21.01      6.95 o 
 -10   3   0       87.96       91.34     11.25 o 
  -9   3   0       24.27       27.28      4.02 o 
  -8   3   0      387.64      380.17     13.57 o 
  -7   3   0        9.79       12.29      3.02 o 
  -6   3   0      334.57      337.55      9.74 o 
  -5   3   0      122.61      110.06     11.55 o 
  -4   3   0      319.40      341.42      6.54 o 
  -3   3   0      274.99      300.76      5.71 o 
  -2   3   0        1.85       17.11      3.63 o 
  -1   3   0     1768.00     1833.62     19.38 o 
   0   3   0      124.99      125.70      5.39 o 
   1   3   0       21.79       27.12      4.13 o 
   2   3   0        5.47        6.27      0.95 o 
   3   3   0      573.03      530.10      5.55 o 
   4   3   0     3955.74     4387.67     37.84 o 
   5   3   0      614.54      617.08      9.96 o 
   6   3   0       98.78      126.80      9.86 o 
   7   3   0     1166.14     1100.30     16.33 o 
   8   3   0       12.41       16.77      3.97 o 
   9   3   0      575.61      631.31     40.42 o 
  10   3   0      415.34      439.46     24.40 o 
  11   3   0      230.55      235.20     18.56 o 
  12   3   0       23.23       29.01      6.82 o 
 -10   4   0       56.45       52.04     12.43 o 
  -9   4   0       47.66       50.43      5.83 o 
  -8   4   0       58.79       55.31      7.07 o 
  -7   4   0       39.83       37.65      7.60 o 
  -6   4   0      909.83     1008.22     20.17 o 
  -5   4   0     1824.45     1919.36     26.31 o 
  -4   4   0       53.92       57.53      6.54 o 
  -3   4   0     1326.39     1421.25     19.97 o 
  -2   4   0     6240.26     6881.06     29.79 o 
  -1   4   0     3370.73     3547.27     30.50 o 
   0   4   0      526.42      594.53      8.03 o 
   1   4   0      522.80      495.19      8.64 o 
   2   4   0     1715.94     1894.97     13.70 o 
   3   4   0        0.65        0.68      0.85 o 
   4   4   0      973.40     1222.43     17.31 o 
   5   4   0       51.76       63.66     12.67 o 
   6   4   0      590.30      566.62     11.50 o 
   7   4   0       51.81       46.64      4.98 o 
   8   4   0        4.46        5.24      2.42 o 
   9   4   0      358.64      362.35     14.54 o 
  10   4   0       14.90       17.79      2.99 o 
  11   4   0        8.34        8.86      2.53 o 
  12   4   0        0.17        1.55      3.39 o 
  -9   5   0      168.89      200.66      9.27 o 
  -8   5   0      178.85      199.10     22.03 o 
  -7   5   0      382.21      406.43     15.06 o 
  -6   5   0        4.45        8.53      3.53 o 
  -5   5   0      568.36      583.83     21.13 o 
  -4   5   0      441.43      435.57     14.80 o 
  -3   5   0      254.09      245.41     14.77 o 
  -2   5   0     1116.29     1171.72     21.10 o 
  -1   5   0     1298.91     1448.98     30.82 o 
   0   5   0      588.03      598.47     16.25 o 
   1   5   0        1.02        5.69      2.31 o 
   2   5   0      863.91      911.06     10.44 o 
   3   5   0      186.24      194.18      6.31 o 
   4   5   0      695.54      729.01     20.64 o 
   5   5   0       85.27       77.37      8.20 o 
   6   5   0      719.89      683.53     15.69 o 
   7   5   0        7.02        6.73      0.85 o 
   8   5   0      714.41      742.51     32.51 o 
   9   5   0       80.69       81.46      9.38 o 
  10   5   0      168.54      169.33     24.97 o 
  11   5   0        3.19        3.19      3.88 o 
  12   5   0        8.61       14.02      3.07 o 
  -8   6   0       21.82       40.30      5.95 o 
  -7   6   0      110.14      135.33     14.64 o 
  -6   6   0     1238.57     1356.25     38.93 o 
  -5   6   0       78.01       81.27      9.39 o 
  -4   6   0     4118.71     4453.91     65.85 o 
  -3   6   0      725.03      724.30     22.10 o 
  -2   6   0     1385.75     1397.18     34.58 o 
  -1   6   0      452.62      449.33     18.01 o 
   0   6   0     1426.84     1503.75     19.21 o 
   1   6   0      206.01      221.69      7.20 o 
   2   6   0       12.31        7.89      2.31 o 
   3   6   0        5.04       10.21      3.04 o 
   4   6   0       89.57       94.15      6.51 o 
   5   6   0      728.56      802.52     26.38 o 
   6   6   0      127.06      163.87     20.36 o 
   7   6   0      137.07      140.93      9.76 o 
   8   6   0        5.22       -1.25      3.86 o 
   9   6   0        0.10        6.27      2.28 o 
  10   6   0      282.92      313.56     34.79 o 
  11   6   0        4.29        3.02      2.63 o 
  12   6   0       13.32       15.04      3.63 o 
  -7   7   0      243.71      299.76     10.67 o 
  -6   7   0       71.38       80.71      8.18 o 
  -5   7   0      113.22      131.52     11.99 o 
  -4   7   0        1.10        7.55      3.56 o 
  -3   7   0      921.17      929.82     15.69 o 
  -2   7   0      244.94      279.93     21.50 o 
  -1   7   0       24.64       29.98      7.65 o 
   0   7   0        0.36       11.34      7.02 o 
   1   7   0      146.96      166.03     14.44 o 
   2   7   0       18.55       17.10      2.18 o 
   3   7   0      490.86      530.89     13.91 o 
   4   7   0     2122.93     2268.24     43.37 o 
   5   7   0      665.23      658.34     15.41 o 
   6   7   0       12.55       19.71      3.60 o 
   7   7   0       67.51       76.42      9.02 o 
   8   7   0      273.93      232.45     16.99 o 
   9   7   0      764.45      782.88     25.66 o 
  10   7   0      366.39      375.08     20.22 o 
  11   7   0        2.93        4.97      3.79 o 
  12   7   0      109.20      115.20     18.36 o 
  -6   8   0      119.25      102.61      9.88 o 
  -5   8   0       59.71       48.34      6.48 o 
  -4   8   0        6.05       -1.14      3.04 o 
  -3   8   0      163.99      171.72     18.36 o 
  -2   8   0      121.06      114.25     13.08 o 
  -1   8   0       93.76       86.84      7.16 o 
   0   8   0       97.32      135.05      8.32 o 
   1   8   0        0.16        0.95      2.79 o 
   2   8   0        8.58        9.59      2.98 o 
   3   8   0        5.75        4.90      2.79 o 
   4   8   0      360.12      358.77     10.44 o 
   5   8   0        0.13        9.04      3.51 o 
   6   8   0       37.09       51.87      7.72 o 
   7   8   0      415.00      428.93     18.92 o 
   8   8   0      466.74      494.91     41.48 o 
   9   8   0      195.00      188.02     19.57 o 
  10   8   0       61.87       50.92      7.34 o 
  11   8   0        1.55        8.39      2.72 o 
  12   8   0       89.22       98.49     13.48 o 
  -5   9   0        4.42       14.90      5.32 o 
  -4   9   0      296.64      346.46     13.47 o 
  -3   9   0       41.21       44.28     13.28 o 
  -2   9   0       17.65       10.39      3.50 o 
  -1   9   0        1.77       -0.21      3.28 o 
   0   9   0        1.88        5.55      4.09 o 
   1   9   0        0.01        0.67      2.63 o 
   2   9   0      432.11      432.79     16.92 o 
   3   9   0        2.91        1.58      1.63 o 
   4   9   0       41.00       43.06      6.32 o 
   5   9   0       58.39       45.32      6.72 o 
   6   9   0       74.06       72.56      9.27 o 
   7   9   0      205.10      233.24     21.31 o 
   8   9   0      206.78      207.35      9.16 o 
   9   9   0        6.56        4.11      2.00 o 
  10   9   0      125.46      123.45     14.85 o 
  11   9   0       91.01       94.68     12.55 o 
  -4  10   0       72.92       74.89      6.56 o 
  -3  10   0      157.63      155.84      7.82 o 
  -2  10   0       23.39       28.87      3.64 o 
  -1  10   0      108.63      110.88     12.97 o 
   0  10   0       48.02       45.16      6.93 o 
   1  10   0       57.33       61.70      8.30 o 
   2  10   0        6.63        8.78      4.04 o 
   3  10   0      272.07      294.81     30.86 o 
   4  10   0        1.37        8.67      4.11 o 
   5  10   0       67.87       74.56     11.53 o 
   6  10   0       23.76       30.93      7.81 o 
   7  10   0      288.94      341.66     32.19 o 
   8  10   0      134.13      152.27     17.36 o 
   9  10   0       84.52       98.05     12.04 o 
  10  10   0       23.12       10.50      3.58 o 
  11  10   0       19.96       21.59      5.86 o 
  -3  11   0        2.88        3.80      3.01 o 
  -2  11   0       71.70       79.68      6.97 o 
  -1  11   0        0.29        8.30      4.18 o 
   0  11   0        7.28        4.69      2.79 o 
   1  11   0       76.37       65.00      8.76 o 
   2  11   0      259.94      312.52     18.10 o 
   3  11   0      196.39      188.41     12.60 o 
   4  11   0       50.15       48.69     12.06 o 
   5  11   0      252.20      244.79     27.42 o 
   6  11   0       29.77       34.65      5.32 o 
   7  11   0      342.07      389.65     34.88 o 
   8  11   0       18.22       18.80      4.30 o 
   9  11   0       18.82       14.46      4.16 o 
  10  11   0        1.69        3.60      3.90 o 
  -1  12   0        3.27        9.28      2.52 o 
   0  12   0       14.48       21.15      6.58 o 
   1  12   0       49.56       55.73     10.16 o 
   2  12   0       47.87       49.43      7.04 o 
   3  12   0        4.09       -0.42      3.90 o 
   4  12   0      248.48      228.85     30.91 o 
   5  12   0      116.56      127.73     12.92 o 
   6  12   0       24.31       21.54      5.42 o 
   7  12   0       28.56       28.33      5.74 o 
   8  12   0        2.33       13.85      8.02 o 
   9  12   0        5.40       10.83      3.90 o 
   2  13   0      137.01      152.60     11.06 o 
   3  13   0       11.61       12.53      4.97 o 
   4  13   0        0.15        9.02      6.30 o 
   5  13   0        2.50       11.09      3.63 o 
   6  13   0      313.14      337.94     36.21 o 
   7  13   0       14.44       22.57      6.37 o 
  -6 -13   1        2.70        7.88      4.30 o 
  -5 -13   1       17.82       20.61      7.37 o 
  -4 -13   1      146.43      155.53     11.67 o 
  -3 -13   1       56.37       66.63      9.90 o 
  -2 -13   1       26.64       26.61      7.46 o 
  -8 -12   1       22.75       38.28      6.00 o 
  -7 -12   1      240.72      253.42     11.67 o 
  -6 -12   1       41.80       33.82      6.21 o 
  -5 -12   1       11.13        5.79      4.32 o 
  -4 -12   1        0.06        4.21      3.04 o 
  -3 -12   1       27.09       22.45      6.67 o 
  -2 -12   1       52.48       54.80      7.51 o 
  -1 -12   1      106.03      103.84     17.24 o 
   0 -12   1       64.07       54.01      6.46 o 
   1 -12   1       50.40       64.88      9.16 o 
 -10 -11   1       94.18      113.95     14.41 o 
  -9 -11   1       41.01       53.36      9.27 o 
  -8 -11   1      162.73      162.50     17.01 o 
  -7 -11   1        7.68        4.93      2.97 o 
  -6 -11   1        1.96       11.60      5.81 o 
  -5 -11   1       43.41       37.98      9.11 o 
  -4 -11   1       50.01       53.38     11.64 o 
  -3 -11   1       22.28       17.13      7.44 o 
  -2 -11   1      123.72      140.56     13.01 o 
  -1 -11   1      119.64      136.70     19.68 o 
   0 -11   1      200.80      180.11     17.29 o 
   1 -11   1       25.29       23.59      3.03 o 
   2 -11   1       35.20       32.80      4.24 o 
   3 -11   1      172.84      189.85      9.95 o 
 -11 -10   1      178.21      226.04     30.72 o 
 -10 -10   1        5.42        6.32      4.39 o 
  -9 -10   1       28.97       29.79      5.76 o 
  -8 -10   1      238.46      241.38     23.71 o 
  -7 -10   1        4.37       21.03      5.83 o 
  -6 -10   1       12.53        7.13      3.60 o 
  -5 -10   1      242.45      254.32     17.11 o 
  -4 -10   1      342.67      339.85     17.43 o 
  -3 -10   1       10.52        7.97      4.25 o 
  -2 -10   1      226.35      274.38     16.90 o 
  -1 -10   1       80.34       75.32      7.95 o 
   0 -10   1       12.65       11.53      5.00 o 
   1 -10   1       24.43       21.96      6.30 o 
   2 -10   1      268.48      321.19      9.61 o 
   3 -10   1      210.24      226.50     11.85 o 
   4 -10   1       13.05       10.88      5.74 o 
 -11  -9   1       36.91       52.94      9.23 o 
 -10  -9   1      176.48      163.24     21.99 o 
  -9  -9   1       38.20       36.93      6.79 o 
  -8  -9   1       19.04       20.15      7.44 o 
  -7  -9   1       92.08       97.84     10.85 o 
  -6  -9   1       28.51       28.33      6.93 o 
  -5  -9   1        4.70        6.37      3.09 o 
  -4  -9   1       13.37       15.29      5.62 o 
  -3  -9   1       21.84       15.32      4.32 o 
  -2  -9   1      378.03      402.23     20.78 o 
  -1  -9   1       90.46      120.57     12.67 o 
   0  -9   1       79.74       68.82      8.76 o 
   1  -9   1       28.54       20.82      5.53 o 
   2  -9   1      191.59      183.16     12.00 o 
   3  -9   1      237.10      243.87     10.11 o 
   4  -9   1       26.92       27.03      9.84 o 
   5  -9   1       27.87       26.66      3.70 o 
 -12  -8   1       30.86       20.01      7.39 o 
 -11  -8   1        0.21        5.18      3.74 o 
 -10  -8   1        7.46        3.86      3.72 o 
  -9  -8   1      499.51      519.71     37.98 o 
  -8  -8   1        1.75        8.69      3.51 o 
  -7  -8   1       21.46       23.17      5.62 o 
  -6  -8   1      118.61      106.74      9.95 o 
  -5  -8   1      169.88      176.72     16.48 o 
  -4  -8   1      341.14      337.94     14.90 o 
  -3  -8   1      888.79      875.85     20.57 o 
  -2  -8   1      415.98      427.88     15.15 o 
  -1  -8   1       75.34       80.46      9.46 o 
   0  -8   1        0.48        9.16      6.07 o 
   1  -8   1       39.57       32.03      5.69 o 
   2  -8   1      350.72      356.44     13.40 o 
   3  -8   1      248.53      246.01      8.11 o 
   4  -8   1      141.57      136.91     10.62 o 
   5  -8   1      325.89      299.11     17.01 o 
   6  -8   1       77.01       85.27      9.67 o 
   7  -8   1       25.65       15.71      5.32 o 
 -12  -7   1        7.87       10.95      3.88 o 
 -11  -7   1        1.23        9.90      4.02 o 
 -10  -7   1      390.77      409.41     40.32 o 
  -9  -7   1      208.54      200.52     19.10 o 
  -8  -7   1      272.17      270.82     12.55 o 
  -7  -7   1      139.91      132.40     30.86 o 
  -6  -7   1        2.33        7.69      4.23 o 
  -5  -7   1      293.30      265.66     11.16 o 
  -4  -7   1     1763.70     1948.56     37.16 o 
  -3  -7   1       40.12       30.63      5.16 o 
  -2  -7   1      874.25      878.50     19.59 o 
  -1  -7   1      106.60      128.75     13.74 o 
   0  -7   1       19.13       12.69      2.81 o 
   1  -7   1      610.60      527.79     13.50 o 
   2  -7   1      611.59      594.11     31.00 o 
   3  -7   1       15.72       17.90      3.58 o 
   4  -7   1       17.05        7.34      3.58 o 
   5  -7   1        0.09        1.95      2.58 o 
   6  -7   1      394.74      395.49     12.50 o 
   7  -7   1       98.96      113.88     10.46 o 
 -12  -6   1       93.62      122.08     14.85 o 
 -11  -6   1        4.94        4.74      2.30 o 
 -10  -6   1      127.82      115.62     37.32 o 
  -9  -6   1      152.30      156.15      8.99 o 
  -8  -6   1      249.94      302.71     27.24 o 
  -7  -6   1       62.59       79.48      9.04 o 
  -6  -6   1        3.08        7.62      2.32 o 
  -5  -6   1      265.47      288.76     11.29 o 
  -4  -6   1        0.10       -2.97      2.95 o 
  -3  -6   1     1190.05     1417.07     23.68 o 
  -2  -6   1     1674.29     1876.56     36.23 o 
  -1  -6   1      810.50      900.53     25.73 o 
   0  -6   1      663.78      658.15     19.36 o 
   1  -6   1       99.38       81.09      9.27 o 
   2  -6   1      561.22      547.69     24.73 o 
   3  -6   1        0.13       12.76      5.04 o 
   4  -6   1      108.97      128.38     15.99 o 
   5  -6   1        4.24        4.74      3.28 o 
   6  -6   1        6.70        7.07      3.70 o 
   7  -6   1       18.41       21.01      5.16 o 
   8  -6   1       19.12       13.36      4.67 o 
 -12  -5   1       18.95       12.27      3.67 o 
 -11  -5   1       17.36       15.36      3.22 o 
 -10  -5   1      377.14      372.61     19.72 o 
  -9  -5   1        1.57        1.23      3.25 o 
  -8  -5   1      429.38      461.30     21.59 o 
  -7  -5   1      391.77      324.32      9.44 o 
  -6  -5   1      367.90      339.10     12.50 o 
  -5  -5   1        2.03        2.09      2.86 o 
  -4  -5   1      213.13      279.35     10.04 o 
  -3  -5   1     2239.81     2400.69     36.79 o 
  -2  -5   1        0.61        4.46      2.56 o 
  -1  -5   1       43.40       53.76      5.81 o 
   0  -5   1      129.81      156.03      8.38 o 
   1  -5   1      193.08      162.40     18.66 o 
   2  -5   1     2108.83     2093.68     23.11 o 
   3  -5   1      391.72      349.98     11.78 o 
   4  -5   1      369.36      379.45     13.87 o 
   5  -5   1      218.80      244.28     29.79 o 
   6  -5   1        0.03        6.76      4.02 o 
   7  -5   1        0.20        6.23      1.98 o 
   8  -5   1       19.98       27.33      5.37 o 
   9  -5   1      127.36      137.86      8.32 o 
 -12  -4   1       11.77       16.67      3.17 o 
 -11  -4   1      369.98      381.46     51.97 o 
 -10  -4   1      117.77      132.97     12.38 o 
  -9  -4   1      404.41      391.38     18.03 o 
  -8  -4   1      311.52      307.21     10.17 o 
  -7  -4   1       27.89       30.67      4.45 o 
  -6  -4   1      571.79      558.08     11.92 o 
  -5  -4   1      253.12      284.74     17.92 o 
  -4  -4   1     3817.42     4263.49     37.65 o 
  -3  -4   1     2439.95     2540.25     24.89 o 
  -2  -4   1      801.97      775.38     12.09 o 
  -1  -4   1      238.85      226.57      7.97 o 
   0  -4   1     4165.97     4381.00     69.77 o 
   1  -4   1     1317.29     1310.63     16.80 o 
   2  -4   1     1743.65     1800.60     19.33 o 
   3  -4   1     2141.26     2168.91     34.51 o 
   4  -4   1       60.72       59.31      6.93 o 
   5  -4   1        0.74        7.58      3.88 o 
   6  -4   1       48.00       42.48      6.62 o 
   7  -4   1      440.99      441.71     21.03 o 
   8  -4   1       34.99       27.45      6.97 o 
   9  -4   1       20.47       16.87      4.11 o 
  10  -4   1        0.05        7.88      4.58 o 
 -12  -3   1       43.82       51.38     10.48 o 
 -11  -3   1      259.08      264.51     18.41 o 
 -10  -3   1       13.66       14.22      6.00 o 
  -9  -3   1      160.09      162.00     17.76 o 
  -8  -3   1      100.33      125.59     10.65 o 
  -7  -3   1        5.43        7.90      1.62 o 
  -6  -3   1        0.08        3.07      1.13 o 
  -5  -3   1       61.30       71.49      4.57 o 
  -4  -3   1      745.65      728.86      7.99 o 
  -3  -3   1     2446.84     2639.61     16.84 o 
  -2  -3   1      145.90      131.61      4.62 o 
  -1  -3   1       52.57       55.57      6.83 o 
   0  -3   1      926.17      893.44     12.32 o 
   1  -3   1     4434.66     4860.96     39.37 o 
   2  -3   1        9.93        3.90      1.24 o 
   3  -3   1     1716.77     1745.16     29.42 o 
   4  -3   1      424.03      461.05     15.06 o 
   5  -3   1       42.66       39.81      5.53 o 
   6  -3   1       95.70      103.96     12.81 o 
   7  -3   1      459.41      452.01     15.52 o 
   8  -3   1      196.75      237.19     26.24 o 
   9  -3   1        7.77        9.83      3.25 o 
  10  -3   1        7.17        5.14      2.23 o 
 -12  -2   1      346.56      330.67     34.81 o 
 -11  -2   1        7.62        6.75      2.36 o 
 -10  -2   1       39.25       35.77      5.80 o 
  -9  -2   1      175.67      179.27      7.40 o 
  -8  -2   1      291.01      287.58     11.89 o 
  -7  -2   1        4.90        7.20      2.25 o 
  -6  -2   1       40.51       41.72      3.24 o 
  -5  -2   1     2048.90     2161.04     20.37 o 
  -4  -2   1     2326.85     2347.28     16.90 o 
  -3  -2   1       21.70       13.38      1.10 o 
  -2  -2   1      984.51      906.05      8.63 o 
  -1  -2   1       17.29       11.43      1.12 o 
   1  -2   1    12989.98    12905.01     23.75 o 
   2  -2   1     3881.08     3724.03     30.00 o 
   3  -2   1        4.20        4.37      1.58 o 
   4  -2   1      275.19      286.25      7.67 o 
   5  -2   1      277.51      306.38     10.99 o 
   6  -2   1      522.41      484.57     15.32 o 
   7  -2   1      431.80      407.36     10.20 o 
   8  -2   1       70.45       68.23      9.92 o 
   9  -2   1       29.48       31.72      7.44 o 
  10  -2   1       46.79       47.99      6.65 o 
  11  -2   1       77.54       77.81     10.81 o 
 -12  -1   1      151.32      171.54     11.29 o 
 -11  -1   1        5.25        4.21      2.97 o 
 -10  -1   1       85.57       72.19     11.92 o 
  -9  -1   1      407.70      441.09     39.23 o 
  -8  -1   1      540.38      463.22     13.05 o 
  -7  -1   1       63.22       62.98      6.16 o 
  -6  -1   1      591.77      651.26     14.78 o 
  -5  -1   1     1836.89     1858.34     26.28 o 
  -4  -1   1      786.83      812.24      8.24 o 
  -3  -1   1        0.02       -0.42      0.54 o 
  -2  -1   1      231.21      190.00      3.11 o 
  -1  -1   1      978.15      927.88      7.98 o 
   0  -1   1     4085.53     4171.27     30.42 o 
   1  -1   1     3280.42     3149.85     24.08 o 
   2  -1   1     5698.11     5704.30     42.48 o 
   3  -1   1     1426.67     1442.38      7.52 o 
   4  -1   1       65.15       67.95      4.90 o 
   5  -1   1       24.44       24.68      2.60 o 
   6  -1   1      870.41      863.55     19.34 o 
   7  -1   1      277.20      264.46     10.41 o 
   8  -1   1      198.94      183.44     14.06 o 
   9  -1   1       20.46       16.04      4.56 o 
  10  -1   1      240.92      261.76     22.17 o 
  11  -1   1       69.55       77.62     10.32 o 
 -11   0   1        1.45        3.37      2.63 o 
 -10   0   1        1.88        6.04      4.23 o 
  -9   0   1      100.44      121.13     12.62 o 
  -8   0   1      231.30      172.35     12.69 o 
  -7   0   1       55.43       56.86      4.96 o 
  -6   0   1      876.51      911.80     18.98 o 
  -5   0   1     3319.09     3506.04     60.26 o 
  -4   0   1        2.24        0.65      0.47 o 
  -3   0   1     1397.61     1444.78      6.51 o 
  -2   0   1      126.12      163.10      2.85 o 
  -1   0   1       55.59       49.00      1.31 o 
   1   0   1      533.12      393.28     13.61 o 
   2   0   1      101.30       64.66      4.17 o 
   3   0   1      319.02      299.22      7.72 o 
   4   0   1      892.57      957.52      6.48 o 
   5   0   1     3187.79     3248.24     53.95 o 
   6   0   1        0.12        2.40      2.37 o 
   7   0   1        1.27        1.17      0.93 o 
   8   0   1       22.95       11.04      1.90 o 
   9   0   1       31.30       43.74      8.85 o 
  10   0   1      585.34      630.38     19.99 o 
  11   0   1        0.04        5.79      3.14 o 
  12   0   1       20.14       17.43      5.18 o 
 -11   1   1        0.36        7.95      3.81 o 
 -10   1   1      248.98      221.81      8.51 o 
  -9   1   1       78.79       87.38     10.55 o 
  -8   1   1        0.46        2.00      2.67 o 
  -7   1   1       66.35       70.02      7.95 o 
  -6   1   1      331.29      317.96      7.53 o 
  -5   1   1     1578.29     1615.46     25.45 o 
  -4   1   1        0.17        1.89      0.81 o 
  -3   1   1     1134.02     1111.96      8.16 o 
  -2   1   1       37.39       47.50      2.66 o 
  -1   1   1     7839.29     7941.35     57.80 o 
   0   1   1       88.64       89.80      3.75 o 
   1   1   1      395.96      380.51      5.47 o 
   2   1   1       27.68       43.45      1.96 o 
   3   1   1      472.07      426.16      9.60 o 
   4   1   1     1018.98     1085.79      8.88 o 
   5   1   1      666.08      642.05     16.04 o 
   6   1   1     1090.92     1098.16     15.00 o 
   7   1   1       32.50       26.69      3.63 o 
   8   1   1      109.17      112.31      9.05 o 
   9   1   1      337.83      341.15     13.01 o 
  10   1   1        0.30        1.98      3.18 o 
  11   1   1      400.11      454.03     23.98 o 
  12   1   1       29.01       29.72      5.58 o 
 -11   2   1        0.06        1.67      2.97 o 
 -10   2   1      293.38      297.53     16.66 o 
  -9   2   1       12.37       13.50      4.39 o 
  -8   2   1       34.88       28.12      5.48 o 
  -7   2   1      104.23       98.17      8.20 o 
  -6   2   1      889.95      931.94     14.37 o 
  -5   2   1      450.76      440.51      9.42 o 
  -4   2   1      290.69      314.97     10.24 o 
  -3   2   1      763.46      785.16      8.25 o 
  -1   2   1    13229.21    13481.17     14.62 o 
   0   2   1      138.92      108.13      4.17 o 
   1   2   1      600.25      571.76      3.62 o 
   2   2   1      477.06      477.24      8.23 o 
   3   2   1       33.70       35.24      1.66 o 
   4   2   1      199.33      167.26      3.94 o 
   5   2   1      611.65      608.48      8.09 o 
   6   2   1      231.61      229.74      6.47 o 
   7   2   1      115.16      106.25      9.12 o 
   8   2   1      224.07      233.89     11.86 o 
   9   2   1      166.08      182.36     14.59 o 
  10   2   1      284.46      293.51     11.57 o 
  11   2   1       17.44       18.80      4.88 o 
  12   2   1       58.97       70.61      7.39 o 
 -10   3   1        5.59        4.88      2.63 o 
  -9   3   1        0.06        3.14      1.98 o 
  -8   3   1        7.01        9.23      5.21 o 
  -7   3   1      234.79      238.96     14.62 o 
  -6   3   1      966.24     1065.54     15.68 o 
  -5   3   1      174.41      169.78      9.25 o 
  -4   3   1      126.58      129.05      9.49 o 
  -3   3   1        7.94       15.46      1.59 o 
  -2   3   1     3293.91     3362.66     31.12 o 
  -1   3   1      580.96      648.70      8.44 o 
   1   3   1      814.08      731.92      8.82 o 
   2   3   1      529.01      489.18     12.64 o 
   3   3   1       76.02       76.63      3.27 o 
   4   3   1     5076.73     5572.30     27.62 o 
   5   3   1     2580.09     2594.26     13.70 o 
   6   3   1       17.03       19.71      2.65 o 
   7   3   1       84.72       66.71      8.11 o 
   8   3   1      366.42      388.36     20.36 o 
   9   3   1      540.52      500.67     25.79 o 
  10   3   1     1741.35     1919.53     66.63 o 
  11   3   1       18.78       18.48      2.66 o 
  12   3   1       63.04       60.66      7.32 o 
  -9   4   1       24.09       43.55      5.51 o 
  -8   4   1       50.41       46.48      5.76 o 
  -7   4   1      216.40      262.20     23.01 o 
  -6   4   1        4.92        3.86      1.43 o 
  -5   4   1       85.89       96.37     10.44 o 
  -4   4   1       18.29       15.43      2.51 o 
  -3   4   1     1065.29     1057.54     13.90 o 
  -2   4   1     2020.80     2254.62     37.02 o 
  -1   4   1      864.03      945.38     16.41 o 
   0   4   1      305.95      324.42      9.30 o 
   1   4   1      619.34      643.61      6.94 o 
   2   4   1     1477.74     1543.38     15.53 o 
   3   4   1      314.18      319.28      4.77 o 
   4   4   1     2764.19     2869.56     22.42 o 
   5   4   1      950.07     1024.93     30.62 o 
   6   4   1       80.09       73.50      5.55 o 
   7   4   1      760.95      708.93     23.31 o 
   8   4   1     2263.44     2332.62     72.84 o 
   9   4   1     1737.35     1816.37     23.80 o 
  10   4   1       30.47       25.13      4.66 o 
  11   4   1      268.49      297.71     28.24 o 
  12   4   1      148.39      143.97     12.98 o 
  -9   5   1        7.81       13.87      5.48 o 
  -8   5   1      111.23      143.02     18.66 o 
  -7   5   1       78.93       98.45     11.92 o 
  -6   5   1      104.46      107.72     11.98 o 
  -5   5   1      427.66      412.98     10.98 o 
  -4   5   1      238.98      218.34      8.96 o 
  -3   5   1      340.49      343.16     13.56 o 
  -2   5   1      166.61      149.04     16.43 o 
  -1   5   1      404.00      376.80     15.39 o 
   0   5   1     1399.93     1328.50     28.45 o 
   1   5   1      283.71      317.92      7.92 o 
   2   5   1      569.45      641.75     10.98 o 
   3   5   1      767.40      750.28     20.51 o 
   4   5   1      307.31      285.06     11.48 o 
   5   5   1       95.90      106.43      5.57 o 
   6   5   1      385.89      399.83     13.25 o 
   7   5   1      580.24      538.78     20.18 o 
   8   5   1        9.97        7.67      2.52 o 
   9   5   1      414.28      409.07     12.81 o 
  10   5   1      131.40      123.84     11.33 o 
  11   5   1      120.81      121.87     12.47 o 
  12   5   1       87.05       98.56     11.92 o 
  -8   6   1       57.93       64.56      9.85 o 
  -7   6   1       44.73       55.01      6.76 o 
  -6   6   1       13.28       20.31      7.86 o 
  -5   6   1      196.71      203.41     23.21 o 
  -4   6   1      212.75      237.63     17.30 o 
  -3   6   1     1192.37     1196.97     18.68 o 
  -2   6   1      417.51      444.48     16.25 o 
  -1   6   1      599.35      614.95     17.34 o 
   0   6   1      740.83      808.97     27.47 o 
   1   6   1      408.87      444.03     10.24 o 
   2   6   1     1185.70     1259.62     17.86 o 
   3   6   1     1042.44     1035.92     16.25 o 
   4   6   1      725.63      720.48     15.87 o 
   5   6   1       38.76       47.59      4.71 o 
   6   6   1     1301.91     1329.39     26.38 o 
   7   6   1      419.03      453.03     27.96 o 
   8   6   1      962.11     1001.79     26.35 o 
   9   6   1        0.57       -0.26      3.46 o 
  10   6   1     1064.33     1179.42     39.23 o 
  11   6   1      279.67      291.02     25.36 o 
  12   6   1       14.10        9.85      2.65 o 
  -7   7   1       13.37       10.95      4.53 o 
  -6   7   1      119.04      108.98     10.02 o 
  -5   7   1       11.43        7.99      3.65 o 
  -4   7   1       67.71       74.09      8.21 o 
  -3   7   1      138.03      152.12     10.63 o 
  -2   7   1      296.47      302.24     23.66 o 
  -1   7   1      144.83      137.82     20.85 o 
   0   7   1      731.12      790.88     15.56 o 
   1   7   1       17.94       29.82      3.56 o 
   2   7   1       27.01       28.07      3.36 o 
   3   7   1     1601.51     1637.18     24.64 o 
   4   7   1        6.34        6.95      3.14 o 
   5   7   1      320.24      278.95     19.10 o 
   6   7   1       25.08       21.92      4.30 o 
   7   7   1      727.42      738.80     26.96 o 
   8   7   1      902.34      882.01     17.80 o 
   9   7   1      140.78      134.01     16.73 o 
  10   7   1       37.40       51.11     11.29 o 
  11   7   1        7.58       15.97      4.09 o 
  12   7   1       91.88      100.26     14.53 o 
  -6   8   1        0.29        2.16      1.39 o 
  -5   8   1       77.22       72.23      7.37 o 
  -4   8   1      171.21      157.01     10.32 o 
  -3   8   1       33.13       35.39     10.20 o 
  -2   8   1      246.15      275.45     33.86 o 
  -1   8   1       31.06       38.01      8.68 o 
   0   8   1       46.15       36.09      4.44 o 
   1   8   1       50.92       47.11      7.72 o 
   2   8   1      603.71      600.98     13.57 o 
   3   8   1      483.71      494.96     15.12 o 
   4   8   1     1759.92     1758.28     43.18 o 
   5   8   1      296.74      329.62     15.71 o 
   6   8   1      192.35      190.34     14.73 o 
   7   8   1       27.46       27.35      4.62 o 
   8   8   1        2.67        1.63      3.32 o 
   9   8   1      280.53      309.75     26.66 o 
  10   8   1      334.52      395.21     37.53 o 
  11   8   1       12.05        1.35      2.97 o 
  12   8   1       45.89       49.67      9.02 o 
  -5   9   1        1.83        8.13      3.14 o 
  -4   9   1        6.99       18.78      6.23 o 
  -3   9   1       22.63       23.58      3.85 o 
  -2   9   1      502.46      533.93     13.43 o 
  -1   9   1      229.33      270.04     12.45 o 
   0   9   1      354.84      333.32     16.19 o 
   1   9   1       92.30       70.79      9.34 o 
   2   9   1      521.41      571.81     31.00 o 
   3   9   1      517.57      510.92     26.82 o 
   4   9   1      234.19      216.80     20.30 o 
   5   9   1      203.43      220.18     23.91 o 
   6   9   1     1413.95     1394.58     51.85 o 
   7   9   1      177.44      201.33     22.54 o 
   8   9   1       44.28       42.90      5.65 o 
   9   9   1      267.89      326.74    107.28 o 
  10   9   1        1.59        7.25      4.49 o 
  11   9   1        8.69        9.04      3.81 o 
  -4  10   1        0.17        5.68      2.64 o 
  -3  10   1      143.98      167.18      7.63 o 
  -2  10   1      167.87      173.15     13.09 o 
  -1  10   1       17.71       19.78      8.95 o 
   0  10   1       12.36       13.38      4.06 o 
   1  10   1       28.64       43.37     10.54 o 
   2  10   1      681.56      705.19     22.25 o 
   3  10   1      324.46      376.61     29.93 o 
   4  10   1      792.75      854.88     30.96 o 
   5  10   1      340.50      338.24     13.20 o 
   6  10   1       75.98       94.57     11.57 o 
   7  10   1        3.81        8.88      5.16 o 
   8  10   1      116.13      116.46     38.23 o 
   9  10   1      395.98      399.18     35.44 o 
  10  10   1       33.82       43.76      5.44 o 
  11  10   1        8.67       24.52      8.44 o 
  -3  11   1       81.17       70.29     11.12 o 
  -2  11   1        4.48        8.52     10.89 o 
  -1  11   1        5.25       16.06      7.20 o 
   0  11   1       10.02       14.90      5.11 o 
   1  11   1      345.23      367.02     19.55 o 
   2  11   1      265.52      272.03     21.50 o 
   3  11   1      325.77      320.35    105.09 o 
   4  11   1       15.26       20.24      8.60 o 
   5  11   1      102.18      102.19     16.80 o 
   6  11   1        0.26       -0.23      3.35 o 
   7  11   1       19.61       19.29      3.76 o 
   8  11   1       62.52       73.44     11.20 o 
   9  11   1      232.90      261.04     28.73 o 
  10  11   1        5.72       12.11      3.95 o 
  -1  12   1       86.70       90.01     12.83 o 
   0  12   1       89.43      107.56     19.85 o 
   1  12   1       30.32       32.96      7.07 o 
   2  12   1      267.82      252.39     23.03 o 
   3  12   1       78.72       80.62      8.25 o 
   4  12   1       79.59       86.73      8.18 o 
   5  12   1       25.53       20.45      5.02 o 
   6  12   1        4.85        6.55      4.35 o 
   7  12   1        1.94       10.74      4.97 o 
   8  12   1      143.13      147.95     10.39 o 
   9  12   1       82.05       92.36     15.62 o 
   2  13   1        0.49       10.64      3.42 o 
   3  13   1      189.86      204.26     14.27 o 
   4  13   1      125.56      122.06     11.39 o 
   5  13   1       74.11       77.74     10.53 o 
   6  13   1        8.86        9.20      4.35 o 
   7  13   1      245.11      272.52     16.59 o 
  -6 -13   2       45.12       55.48     11.76 o 
  -5 -13   2      234.69      206.66     23.64 o 
  -4 -13   2       74.59       87.76     13.50 o 
  -3 -13   2       91.40       83.13     12.48 o 
  -2 -13   2        7.46       11.85      4.83 o 
  -8 -12   2      136.62      130.12     15.22 o 
  -7 -12   2       27.92       21.73      5.16 o 
  -6 -12   2        2.81        2.79      3.95 o 
  -5 -12   2        1.88        3.70      2.11 o 
  -4 -12   2       63.60       76.86     10.18 o 
  -3 -12   2      127.44      138.26     11.27 o 
  -2 -12   2      181.68      194.13     12.81 o 
  -1 -12   2       73.73       75.09     12.64 o 
   0 -12   2       33.92       42.61      4.68 o 
   1 -12   2        6.61        8.54      7.55 o 
  -9 -11   2       26.93       15.90      5.55 o 
  -8 -11   2        9.52       11.18      3.58 o 
  -7 -11   2      139.82      139.70     13.97 o 
  -6 -11   2      315.95      318.65     12.55 o 
  -5 -11   2        8.01        3.83      2.84 o 
  -4 -11   2        4.10        5.69      2.23 o 
  -3 -11   2       58.08       62.03      8.46 o 
  -2 -11   2      234.65      270.43     20.82 o 
  -1 -11   2       55.98       44.76      7.37 o 
   0 -11   2        7.84       19.78      5.23 o 
   1 -11   2        3.02        3.47      2.01 o 
   2 -11   2      120.86      115.75     10.22 o 
   3 -11   2        0.32        1.74      5.51 o 
 -10 -10   2       18.42       18.82      5.62 o 
  -9 -10   2       18.64       23.12      5.72 o 
  -8 -10   2        9.29        7.76      3.00 o 
  -7 -10   2       50.94       58.85      9.58 o 
  -6 -10   2       71.50       79.13      8.85 o 
  -5 -10   2      280.82      287.18     29.19 o 
  -4 -10   2       63.57       65.75      8.46 o 
  -3 -10   2       67.78       71.95     12.15 o 
  -2 -10   2       97.36      103.33      9.25 o 
  -1 -10   2      207.31      192.08     16.80 o 
   0 -10   2       19.63       15.78      5.62 o 
   1 -10   2        5.82        6.83      2.91 o 
   2 -10   2       38.30       37.17      4.04 o 
   3 -10   2       76.18       75.59      6.64 o 
   4 -10   2       25.39       30.46      5.97 o 
 -11  -9   2       44.38       59.29      8.74 o 
 -10  -9   2        0.34        2.67      2.32 o 
  -9  -9   2       70.81       60.68      7.13 o 
  -8  -9   2        5.78       10.74      4.97 o 
  -7  -9   2      423.40      434.16     18.24 o 
  -6  -9   2      122.88      153.71      9.71 o 
  -5  -9   2       20.92       14.06      4.51 o 
  -4  -9   2     1138.01     1180.25     33.61 o 
  -3  -9   2      349.71      361.83     14.29 o 
  -2  -9   2       41.12       36.33      5.83 o 
  -1  -9   2      272.67      292.86     22.22 o 
   0  -9   2       87.46       78.37     11.39 o 
   1  -9   2       79.70       88.85     12.57 o 
   2  -9   2       72.46       58.47      5.87 o 
   3  -9   2        8.63        9.17      4.90 o 
   4  -9   2        0.03        6.72      2.72 o 
   5  -9   2      234.74      261.17     12.00 o 
 -11  -8   2       12.97        6.02      3.35 o 
 -10  -8   2      146.70      135.89     17.29 o 
  -9  -8   2      189.75      187.34     21.64 o 
  -8  -8   2      374.16      376.01     14.01 o 
  -7  -8   2      181.56      205.68     16.83 o 
  -6  -8   2      194.41      182.97     17.41 o 
  -5  -8   2      492.35      478.64     13.67 o 
  -4  -8   2        0.81        3.39      2.93 o 
  -3  -8   2       35.57       36.79      6.00 o 
  -2  -8   2      255.21      238.68     34.00 o 
  -1  -8   2       21.39       13.15      3.44 o 
   0  -8   2     1020.76     1069.91     25.31 o 
   1  -8   2       82.07       90.41      8.25 o 
   2  -8   2       10.01       10.09      4.07 o 
   3  -8   2       41.45       37.48     11.21 o 
   4  -8   2      364.57      412.47     12.79 o 
   5  -8   2       32.56       27.03      3.22 o 
   6  -8   2       24.50       27.33      5.37 o 
   7  -8   2       29.92       32.61      6.74 o 
 -12  -7   2      105.18      117.60     11.18 o 
 -11  -7   2        8.39       17.57      6.39 o 
 -10  -7   2        4.11        4.60      3.81 o 
  -9  -7   2        0.14        0.09      3.63 o 
  -8  -7   2        1.84       -0.49      3.76 o 
  -7  -7   2      698.30      700.80     20.15 o 
  -6  -7   2       68.37       76.23      9.69 o 
  -5  -7   2       57.19       71.21      9.11 o 
  -4  -7   2      254.23      333.97     21.43 o 
  -3  -7   2     1890.70     2045.41     39.35 o 
  -2  -7   2      535.05      550.13     17.11 o 
  -1  -7   2      318.74      373.20     30.65 o 
   0  -7   2      393.54      462.65     31.72 o 
   1  -7   2       25.97       22.24      5.88 o 
   2  -7   2      401.04      385.16      8.73 o 
   3  -7   2       33.93       30.45      9.87 o 
   4  -7   2      143.50      154.22     16.73 o 
   5  -7   2      211.10      192.04      9.92 o 
   6  -7   2       90.75       77.60      7.25 o 
   7  -7   2        0.24       10.67      5.32 o 
   8  -7   2      138.12      159.52     16.48 o 
 -12  -6   2       71.17       81.90     13.29 o 
 -11  -6   2        1.09        6.69      3.65 o 
 -10  -6   2        7.73       11.88      6.27 o 
  -9  -6   2      340.60      360.97     19.57 o 
  -8  -6   2      323.93      361.90     14.36 o 
  -7  -6   2       24.35       32.03      6.25 o 
  -6  -6   2        2.07        9.39      4.39 o 
  -5  -6   2      342.70      346.49     15.18 o 
  -4  -6   2      210.79      183.23      6.41 o 
  -3  -6   2      927.41     1030.65     19.55 o 
  -2  -6   2       31.52       25.29      3.70 o 
  -1  -6   2      426.55      407.55     15.69 o 
   0  -6   2       69.12       63.56      5.18 o 
   1  -6   2      263.10      254.25     44.34 o 
   2  -6   2      188.41      166.08      7.46 o 
   3  -6   2        4.00        2.00      0.81 o 
   4  -6   2      423.41      426.19     22.96 o 
   5  -6   2      302.83      308.64     16.06 o 
   6  -6   2       78.32       76.16      7.97 o 
   7  -6   2      124.18      169.35     23.89 o 
   8  -6   2      155.85      164.17     17.24 o 
 -12  -5   2        4.19        8.53      6.46 o 
 -11  -5   2        2.93       12.95      4.58 o 
 -10  -5   2        3.02        6.27      3.56 o 
  -9  -5   2       18.50       14.50      4.62 o 
  -8  -5   2        0.24        1.06      2.45 o 
  -7  -5   2       90.66       90.94     12.55 o 
  -6  -5   2       22.47       38.49      6.04 o 
  -5  -5   2     1048.53     1060.35     28.49 o 
  -4  -5   2     1324.06     1495.56     24.80 o 
  -3  -5   2       53.61       59.33      7.65 o 
  -2  -5   2     1012.07     1130.33     20.73 o 
  -1  -5   2     1024.26     1183.48     18.29 o 
   0  -5   2        8.00        7.27      2.67 o 
   1  -5   2     1277.62     1421.51     23.31 o 
   2  -5   2      568.36      526.65     11.78 o 
   3  -5   2      115.39       96.17     18.17 o 
   4  -5   2     1064.02     1053.47     33.05 o 
   5  -5   2       20.52       22.40      4.69 o 
   6  -5   2       27.96       23.17      5.21 o 
   7  -5   2      170.84      176.37     11.06 o 
   8  -5   2       49.65       34.72      5.51 o 
   9  -5   2      159.29      187.74      8.97 o 
 -12  -4   2       79.40       74.97     15.40 o 
 -11  -4   2        4.00       11.78      5.17 o 
 -10  -4   2      652.36      725.94     37.32 o 
  -9  -4   2        1.05        3.44      2.92 o 
  -8  -4   2      164.49      167.03     10.76 o 
  -7  -4   2        6.96        5.56      1.57 o 
  -6  -4   2      601.09      573.04     99.98 o 
  -5  -4   2      452.64      632.45     26.80 o 
  -4  -4   2        1.39        4.60      2.60 o 
  -3  -4   2       18.40       24.05      3.21 o 
  -2  -4   2      812.42      874.89     13.83 o 
  -1  -4   2     1008.29     1066.44     16.18 o 
   0  -4   2       89.57      107.93      8.34 o 
   1  -4   2      998.20     1028.96     15.08 o 
   2  -4   2        0.36        3.79      1.51 o 
   3  -4   2      424.98      429.25     10.71 o 
   4  -4   2        4.57       13.18      4.09 o 
   5  -4   2      686.75      669.66     15.64 o 
   6  -4   2      233.05      218.35     16.59 o 
   7  -4   2      324.75      353.05     15.46 o 
   8  -4   2        2.00       -0.81      3.30 o 
   9  -4   2        8.55        5.81      3.88 o 
  10  -4   2       16.90       26.49      6.60 o 
 -12  -3   2       60.41       56.08      7.45 o 
 -11  -3   2        3.21        3.85      4.09 o 
 -10  -3   2       29.13       25.45      4.42 o 
  -9  -3   2      111.11      109.65     10.38 o 
  -8  -3   2     2951.94     3018.94     32.99 o 
  -7  -3   2        1.53        4.91      1.40 o 
  -6  -3   2      918.37      889.80     13.91 o 
  -5  -3   2        1.70        1.28      0.92 o 
  -4  -3   2     2503.49     2653.41     25.43 o 
  -3  -3   2     3319.26     3646.16     50.69 o 
  -2  -3   2       20.79       26.10      4.56 o 
  -1  -3   2       64.33       64.54      9.78 o 
   0  -3   2     2042.44     2183.99     19.06 o 
   1  -3   2      490.43      535.60      5.27 o 
   2  -3   2      633.74      582.81      9.92 o 
   3  -3   2     1181.21     1182.65     19.94 o 
   4  -3   2      236.65      253.65      9.67 o 
   5  -3   2      160.74      150.53      9.41 o 
   6  -3   2      418.46      385.79     12.29 o 
   7  -3   2        0.05        2.05      3.39 o 
   8  -3   2      328.33      351.05     13.08 o 
   9  -3   2       48.60       36.86      5.67 o 
  10  -3   2        6.64       11.67      4.65 o 
 -12  -2   2       33.70       33.61      7.76 o 
 -11  -2   2       51.89       43.68      6.09 o 
 -10  -2   2      271.26      268.87     12.55 o 
  -9  -2   2        4.35        6.98      2.40 o 
  -8  -2   2      142.94      156.26      9.69 o 
  -7  -2   2      273.86      237.21     13.48 o 
  -6  -2   2      391.75      489.24     13.92 o 
  -5  -2   2      857.53      896.96     13.91 o 
  -4  -2   2     1811.03     1956.80     13.07 o 
  -3  -2   2     1093.83     1161.44     10.93 o 
  -2  -2   2     2025.06     1804.96     16.27 o 
  -1  -2   2      320.89      319.19      9.74 o 
   1  -2   2      122.13      120.89      3.28 o 
   2  -2   2     2588.69     2380.05     21.92 o 
   3  -2   2      169.58      155.55      7.46 o 
   4  -2   2       41.21       57.38      4.35 o 
   5  -2   2        1.84        1.67      0.93 o 
   6  -2   2     1836.83     1947.91     38.72 o 
   7  -2   2       27.62       30.33      4.83 o 
   8  -2   2        5.18        3.97      2.14 o 
   9  -2   2       65.54       65.19      8.20 o 
  10  -2   2       16.04        8.11      5.09 o 
  11  -2   2        0.47        7.32      3.39 o 
 -11  -1   2        0.68        1.21      2.37 o 
 -10  -1   2       13.17       10.67      4.58 o 
  -9  -1   2      169.06      178.50     13.29 o 
  -8  -1   2      157.08      135.61     13.07 o 
  -7  -1   2       14.55       15.44      2.14 o 
  -6  -1   2      458.64      484.13     15.91 o 
  -5  -1   2      393.49      377.81      6.26 o 
  -4  -1   2     2705.04     2881.60     18.54 o 
  -3  -1   2     1073.07     1039.37      6.60 o 
  -2  -1   2     1754.15     1514.46     10.98 o 
  -1  -1   2     3048.79     2936.72     16.30 o 
   0  -1   2      789.43      727.33      9.12 o 
   1  -1   2      455.80      432.66      5.29 o 
   2  -1   2      671.15      678.53      9.69 o 
   3  -1   2     1046.69     1078.25     14.80 o 
   4  -1   2      186.96      207.56      6.93 o 
   5  -1   2       54.52       90.23      4.22 o 
   6  -1   2       34.11       44.46      4.48 o 
   7  -1   2        0.46        5.11      2.91 o 
   8  -1   2       19.75       16.36      5.51 o 
   9  -1   2        1.90        0.40      3.30 o 
  10  -1   2        9.26        6.83      3.39 o 
  11  -1   2       54.61       68.16      7.48 o 
 -11   0   2       99.70       72.72      8.97 o 
 -10   0   2      125.71      128.45     17.17 o 
  -9   0   2       13.99       14.39      4.44 o 
  -8   0   2       35.27       13.32      3.76 o 
  -7   0   2        7.30       11.13      2.13 o 
  -6   0   2      347.05      327.46     17.13 o 
  -5   0   2      206.44      226.25      8.18 o 
  -4   0   2      609.47      611.33      4.92 o 
  -3   0   2      370.62      343.90      4.86 o 
  -2   0   2     1683.60     1728.76     11.63 o 
   0   0   2       60.22       53.47      1.82 o 
   1   0   2    11527.89     9973.88     71.35 o 
   2   0   2     2495.04     2370.80     13.84 o 
   3   0   2       25.52       32.00      6.19 o 
   4   0   2      119.37      127.52      9.20 o 
   5   0   2     1582.20     1569.16     24.35 o 
   6   0   2      245.11      229.58      8.10 o 
   7   0   2      216.90      187.24     11.47 o 
   8   0   2       20.68       17.59      3.46 o 
   9   0   2       36.95       54.75      8.09 o 
  10   0   2       32.80       24.10      6.21 o 
  11   0   2      197.15      216.70     18.03 o 
  12   0   2       55.87       64.24      9.81 o 
 -11   1   2       48.22       47.34     10.48 o 
 -10   1   2      192.91      174.10     20.82 o 
  -9   1   2        9.70        9.06      4.21 o 
  -8   1   2       76.60       82.06     11.32 o 
  -7   1   2        4.51        8.64      1.96 o 
  -6   1   2       94.51       92.14      7.40 o 
  -5   1   2      375.46      349.83      6.41 o 
  -4   1   2      411.28      353.82     12.00 o 
  -3   1   2      258.64      260.79      5.04 o 
  -2   1   2     1039.63     1179.61     10.81 o 
  -1   1   2     1111.27     1187.25     12.10 o 
   0   1   2     1478.67     1482.61     12.49 o 
   1   1   2     4930.37     4632.25     55.45 o 
   3   1   2      356.07      335.42      5.74 o 
   4   1   2       16.86       37.38      2.79 o 
   5   1   2      411.62      425.61      5.20 o 
   6   1   2       11.77       15.18      0.96 o 
   7   1   2       58.44       66.76      6.72 o 
   8   1   2      249.25      269.56     22.60 o 
   9   1   2      166.50      194.62     20.68 o 
  10   1   2      110.96      110.42      9.27 o 
  11   1   2      644.03      673.70     17.50 o 
  12   1   2        0.59       -1.07      2.95 o 
 -10   2   2       75.71       65.10      7.09 o 
  -9   2   2      114.64      104.44     14.34 o 
  -8   2   2        8.96        5.32      2.39 o 
  -7   2   2      248.36      226.41     11.64 o 
  -6   2   2      223.50      215.65      9.73 o 
  -5   2   2     1462.57     1550.03     44.48 o 
  -4   2   2      308.98      347.72      4.40 o 
  -3   2   2      939.74     1016.60     10.88 o 
  -2   2   2     2221.44     2163.84     22.68 o 
  -1   2   2     1695.97     1507.41     14.97 o 
   0   2   2     1382.05     1417.42     16.08 o 
   1   2   2     3540.10     3466.91     32.75 o 
   2   2   2      935.21      956.67      6.99 o 
   3   2   2      481.76      502.47      5.01 o 
   5   2   2       20.32       25.01      2.99 o 
   6   2   2      280.72      279.24      7.60 o 
   7   2   2      113.04      110.27     10.50 o 
   8   2   2       26.85       31.86      7.04 o 
   9   2   2       31.36       33.27      4.22 o 
  10   2   2      705.55      779.80     18.20 o 
  11   2   2       54.86       49.25      6.81 o 
  12   2   2        3.99       10.25      4.86 o 
 -10   3   2       78.30       74.93     12.13 o 
  -9   3   2       10.06        4.21      2.91 o 
  -8   3   2       62.37       45.44      9.41 o 
  -7   3   2      181.47      175.51     20.02 o 
  -6   3   2        4.10        6.10      1.76 o 
  -5   3   2      484.28      450.57     12.29 o 
  -4   3   2      477.00      473.07     10.43 o 
  -3   3   2      273.26      336.06      7.05 o 
  -2   3   2      153.17      148.28      7.00 o 
  -1   3   2     1049.41      978.08     14.78 o 
   0   3   2       50.71       52.57      3.25 o 
   1   3   2       71.38       77.61      7.18 o 
   2   3   2      507.20      510.09      7.00 o 
   3   3   2     1536.85     1525.08      7.94 o 
   4   3   2       95.33       94.22      3.28 o 
   5   3   2      575.67      572.63      7.04 o 
   6   3   2      224.58      208.05     12.02 o 
   7   3   2      152.15      144.80      7.72 o 
   8   3   2      818.75      814.76     16.64 o 
   9   3   2      653.56      650.92     20.57 o 
  10   3   2     1491.01     1555.74     31.10 o 
  11   3   2       10.70       14.14      2.83 o 
  12   3   2       40.64       40.63      4.98 o 
  -9   4   2       14.16       10.81      3.00 o 
  -8   4   2        0.27        7.16      3.93 o 
  -7   4   2       78.05       80.15      6.77 o 
  -6   4   2        7.12        6.52      2.14 o 
  -5   4   2      169.45      170.79     13.44 o 
  -4   4   2      639.32      632.29     18.62 o 
  -3   4   2     1283.76     1328.28     58.38 o 
  -2   4   2       50.36       33.77      6.51 o 
  -1   4   2       31.15       14.64      4.95 o 
   0   4   2     1770.44     1814.24     18.45 o 
   1   4   2      354.26      360.49      5.30 o 
   2   4   2      268.97      274.50      4.65 o 
   3   4   2     1216.38     1229.60      9.94 o 
   4   4   2        2.16        4.11      1.82 o 
   5   4   2       32.79       30.91      1.64 o 
   6   4   2       53.98       71.28      4.17 o 
   7   4   2      233.42      219.35     14.18 o 
   8   4   2      274.99      294.81     17.23 o 
   9   4   2     1305.02     1415.03     21.10 o 
  10   4   2       15.47       14.73      3.93 o 
  11   4   2       84.05       82.42      7.62 o 
  12   4   2       18.93       18.81      2.86 o 
  -9   5   2       10.46       11.34      4.67 o 
  -8   5   2      165.53      181.97     22.15 o 
  -7   5   2       82.40       88.34      8.53 o 
  -6   5   2      871.17      897.44     20.04 o 
  -5   5   2      285.86      301.69     24.16 o 
  -4   5   2       21.69       29.83      3.48 o 
  -3   5   2       57.84       59.61      9.09 o 
  -2   5   2      955.35     1003.32     24.43 o 
  -1   5   2      629.69      630.70     20.01 o 
   0   5   2       28.96       31.00      3.37 o 
   1   5   2      422.92      446.65      7.19 o 
   2   5   2        4.03        7.25      1.54 o 
   3   5   2        1.51        2.80      1.17 o 
   4   5   2      346.74      363.39      5.39 o 
   5   5   2      451.09      448.48      9.03 o 
   6   5   2      257.52      221.96     10.15 o 
   7   5   2      106.97       85.72     12.32 o 
   8   5   2     1265.59     1303.59     26.87 o 
   9   5   2     1933.11     2068.23     26.64 o 
  10   5   2      123.95      142.88     11.47 o 
  11   5   2        0.03       -0.04      5.04 o 
  12   5   2       71.51       76.31      8.21 o 
  -8   6   2      120.38      125.96     18.17 o 
  -7   6   2      129.66      141.63     11.64 o 
  -6   6   2        5.65       10.41      2.89 o 
  -5   6   2        3.90        9.35      5.32 o 
  -4   6   2      203.34      206.11     17.34 o 
  -3   6   2       32.71       32.05      5.86 o 
  -2   6   2        9.18        4.76      2.88 o 
  -1   6   2      367.92      400.48     26.33 o 
   0   6   2      748.21      787.95     24.47 o 
   1   6   2       16.76       16.16      2.45 o 
   2   6   2       24.87       22.49      1.96 o 
   3   6   2      227.36      217.26     11.60 o 
   4   6   2      447.75      450.94     11.02 o 
   5   6   2      478.56      494.66     12.18 o 
   6   6   2      841.29      800.33     13.62 o 
   7   6   2       15.06       18.06      3.56 o 
   8   6   2      393.09      388.84     16.34 o 
   9   6   2       70.69       63.87     10.83 o 
  10   6   2        2.01        0.79      3.14 o 
  11   6   2        7.36        6.72      3.79 o 
  12   6   2       67.58       70.91     10.97 o 
  -7   7   2      204.29      264.71     10.44 o 
  -6   7   2       25.01       17.20      4.02 o 
  -5   7   2       85.82      101.79     11.73 o 
  -4   7   2      149.79      160.68     10.78 o 
  -3   7   2      331.15      336.83     25.36 o 
  -2   7   2       57.66       68.56     10.95 o 
  -1   7   2      278.09      302.15     24.94 o 
   0   7   2       36.43       36.45      6.67 o 
   1   7   2       67.18       65.94     10.25 o 
   2   7   2       53.98       31.55      3.58 o 
   3   7   2       24.48       18.90      2.69 o 
   4   7   2      316.91      319.34     10.78 o 
   5   7   2     1545.60     1572.24     21.77 o 
   6   7   2      116.34      102.89      7.37 o 
   7   7   2      655.82      646.86     15.97 o 
   8   7   2     1841.20     1975.43     33.84 o 
   9   7   2      224.54      282.14     30.05 o 
  10   7   2      211.78      220.20     26.98 o 
  11   7   2       55.53       50.62      8.39 o 
  12   7   2       16.01        9.97      2.51 o 
  -6   8   2      104.22       94.38     10.57 o 
  -5   8   2      113.45      104.95     10.01 o 
  -4   8   2       17.62       14.72      3.82 o 
  -3   8   2      211.72      212.95      8.33 o 
  -2   8   2      130.17      154.55     19.01 o 
  -1   8   2      236.20      252.18     61.24 o 
   0   8   2      302.55      322.53     15.34 o 
   1   8   2      264.47      243.91     20.28 o 
   2   8   2        5.13        8.29      3.13 o 
   3   8   2       23.38       20.03      9.58 o 
   4   8   2      772.87      764.86     14.34 o 
   5   8   2      685.24      685.53     16.36 o 
   6   8   2        7.35        5.84      1.63 o 
   7   8   2       96.90       98.38     10.27 o 
   8   8   2      198.57      166.75      8.81 o 
   9   8   2      371.72      369.32     13.13 o 
  10   8   2        3.93        4.37      3.95 o 
  11   8   2      100.11      114.34     14.66 o 
  12   8   2        5.68        5.00      4.67 o 
  -5   9   2       12.50       15.78      4.46 o 
  -4   9   2      167.40      200.00     19.59 o 
  -3   9   2      140.74      149.17     14.95 o 
  -2   9   2        0.41        4.03      2.76 o 
  -1   9   2       24.43       29.07      5.85 o 
   0   9   2       50.40       53.48      6.90 o 
   1   9   2      261.78      215.63     13.20 o 
   2   9   2        0.97        8.74      7.29 o 
   3   9   2      162.21      168.36     11.25 o 
   4   9   2      857.26      892.03     28.80 o 
   5   9   2      951.37      996.17     16.52 o 
   6   9   2      273.25      309.40     28.10 o 
   7   9   2      824.02      822.72     29.63 o 
   8   9   2      925.66      946.22     27.17 o 
   9   9   2      101.66      122.11     15.43 o 
  10   9   2       10.02        6.65      4.46 o 
  11   9   2       11.36       11.67      4.39 o 
  12   9   2       18.16       15.92      5.18 o 
  -4  10   2       33.66       40.81     17.43 o 
  -3  10   2      129.00      162.95      9.05 o 
  -2  10   2       16.23       27.43     10.44 o 
  -1  10   2       76.91       81.57      8.94 o 
   0  10   2        4.63        5.38      3.75 o 
   1  10   2       23.77       21.47      4.50 o 
   2  10   2      495.85      509.81     21.64 o 
   3  10   2      169.52      180.73     13.54 o 
   4  10   2      296.07      295.40     11.75 o 
   5  10   2      614.43      609.26     17.83 o 
   6  10   2       76.10       73.12      7.99 o 
   7  10   2      164.76      162.17     12.34 o 
   8  10   2      182.19      219.14     16.48 o 
   9  10   2       36.98       29.91      4.97 o 
  10  10   2      116.78      119.20     12.62 o 
  11  10   2        0.84        6.07      4.25 o 
  -2  11   2       45.10       47.84      5.12 o 
  -1  11   2        0.31        3.02      3.44 o 
   0  11   2        3.14        1.68      3.12 o 
   1  11   2       14.16        8.32      2.81 o 
   2  11   2        3.74        5.36      3.24 o 
   3  11   2      246.02      268.59     17.45 o 
   4  11   2      435.46      472.62     17.24 o 
   5  11   2       76.37       88.73     11.48 o 
   6  11   2      232.89      251.63     30.91 o 
   7  11   2       93.75      100.35     12.92 o 
   8  11   2      580.11      650.48     56.61 o 
   9  11   2        6.57        4.76      2.46 o 
  10  11   2      129.53      109.86     20.50 o 
  -1  12   2        6.84       16.57      7.81 o 
   0  12   2        0.02        4.79      2.65 o 
   1  12   2        4.85        9.53      3.95 o 
   2  12   2       58.28       71.14      8.60 o 
   3  12   2      712.04      814.42     48.64 o 
   4  12   2       32.71       35.23      6.41 o 
   5  12   2        2.63        6.23      4.04 o 
   6  12   2       85.60       95.70      9.67 o 
   7  12   2      260.56      306.01     11.04 o 
   8  12   2        3.05        3.25      3.70 o 
   9  12   2      113.42      109.21     17.45 o 
   2  13   2      392.77      457.86     33.75 o 
   3  13   2      141.28      164.03     16.62 o 
   4  13   2       12.61       13.34      5.18 o 
   5  13   2       57.62       50.78      9.46 o 
   6  13   2       63.13       68.28     10.64 o 
   7  13   2      213.76      219.21     23.54 o 
  -5 -13   3        7.92       15.22      4.37 o 
  -4 -13   3       16.77       19.87      5.81 o 
  -3 -13   3       22.49       24.08      6.51 o 
  -7 -12   3       47.54       37.91      7.09 o 
  -6 -12   3       31.92       27.68      6.00 o 
  -5 -12   3        3.64       12.18      3.93 o 
  -4 -12   3        0.77        5.79      4.00 o 
  -3 -12   3       70.00       66.91      9.46 o 
  -2 -12   3        2.38        3.67      3.81 o 
  -1 -12   3       12.77        9.30      4.07 o 
   0 -12   3       59.43       69.86      6.94 o 
   1 -12   3       51.88       47.08      6.38 o 
  -9 -11   3        0.49        6.30      4.07 o 
  -8 -11   3      225.43      226.11     26.19 o 
  -7 -11   3       18.28       10.09      2.53 o 
  -6 -11   3        0.29        4.37      2.72 o 
  -5 -11   3        7.72       14.50      6.39 o 
  -4 -11   3       39.60       38.56      7.32 o 
  -3 -11   3       15.99       13.43      4.95 o 
  -2 -11   3      161.58      154.90     15.04 o 
  -1 -11   3      109.38      109.88      9.97 o 
   0 -11   3       56.80       60.62      5.45 o 
   1 -11   3      105.83       96.22      6.19 o 
   2 -11   3       12.07       12.52      3.38 o 
   3 -11   3        3.01        8.49      2.56 o 
 -10 -10   3       51.91       61.12      9.51 o 
  -9 -10   3        1.57       -5.54      3.70 o 
  -8 -10   3      700.93      786.28     28.91 o 
  -7 -10   3       59.62       56.13      8.23 o 
  -6 -10   3       60.31       54.78      7.88 o 
  -5 -10   3       68.03       73.00      9.71 o 
  -4 -10   3      477.14      510.22     21.29 o 
  -3 -10   3      196.87      196.31      8.55 o 
  -2 -10   3       47.96       38.25      7.86 o 
  -1 -10   3      206.84      205.52     12.81 o 
   0 -10   3       35.06       48.48     11.43 o 
   1 -10   3       34.66       28.08      4.85 o 
   2 -10   3        0.77        2.12      2.49 o 
   3 -10   3       37.35       40.83      4.73 o 
   4 -10   3       41.64       37.38      4.99 o 
 -11  -9   3        6.46        4.72      3.90 o 
 -10  -9   3       19.66       16.80      3.60 o 
  -9  -9   3      220.42      267.92     28.19 o 
  -8  -9   3      256.16      310.96     18.20 o 
  -7  -9   3        5.09        8.37      5.02 o 
  -6  -9   3       10.80       16.85      5.53 o 
  -5  -9   3       67.63       54.41      7.76 o 
  -4  -9   3      458.62      486.12     29.24 o 
  -3  -9   3      158.44      170.63     14.04 o 
  -2  -9   3       28.73       38.39      6.48 o 
  -1  -9   3      626.40      618.74     23.36 o 
   0  -9   3      257.37      291.09     21.66 o 
   1  -9   3      364.57      349.53     23.12 o 
   2  -9   3        0.48        3.18      2.48 o 
   3  -9   3      402.84      403.33     10.66 o 
   4  -9   3      464.74      483.52     23.23 o 
   5  -9   3        0.06        3.62      2.40 o 
 -11  -8   3        3.85        9.97      4.79 o 
 -10  -8   3      194.29      219.62     23.80 o 
  -9  -8   3      181.40      211.61     19.06 o 
  -8  -8   3        2.14       11.48      5.67 o 
  -7  -8   3       62.15       41.21      8.53 o 
  -6  -8   3        6.54       -0.79      3.86 o 
  -5  -8   3        8.71       17.85      4.04 o 
  -4  -8   3       38.10       33.86      5.37 o 
  -3  -8   3      608.57      602.98     25.49 o 
  -2  -8   3      399.36      366.71     10.44 o 
  -1  -8   3      175.45      159.62     10.16 o 
   0  -8   3      111.76       88.76      8.78 o 
   1  -8   3        2.17        2.01      3.56 o 
   2  -8   3      167.52      175.68     18.99 o 
   3  -8   3       66.34       56.48      4.95 o 
   4  -8   3       17.12       17.51      5.01 o 
   5  -8   3      196.08      206.64     24.82 o 
   6  -8   3       68.34       68.01      5.43 o 
   7  -8   3        1.17        1.29      4.09 o 
 -11  -7   3       10.14        9.62      4.28 o 
 -10  -7   3       18.26       26.38      5.48 o 
  -9  -7   3      170.43      207.28     24.17 o 
  -8  -7   3      991.48      982.92     35.16 o 
  -7  -7   3        4.91        1.42      4.14 o 
  -6  -7   3        0.01       10.48      4.74 o 
  -5  -7   3       12.83       16.94      4.53 o 
  -4  -7   3      780.95      765.01     24.64 o 
  -3  -7   3      444.23      438.67     14.99 o 
  -2  -7   3     1462.56     1463.81     36.39 o 
  -1  -7   3     1458.81     1576.39     31.82 o 
   0  -7   3        2.40       -0.56      3.97 o 
   1  -7   3       15.25       11.77      3.71 o 
   2  -7   3      179.09      168.23     22.87 o 
   3  -7   3      654.02      670.23     22.97 o 
   4  -7   3       54.87       45.80      5.89 o 
   5  -7   3        6.58        7.43      4.73 o 
   6  -7   3       76.77       76.07      7.58 o 
   7  -7   3       41.54       47.90      7.48 o 
   8  -7   3        0.58       11.92      5.51 o 
 -12  -6   3        0.08       -3.04      4.11 o 
 -11  -6   3        7.32       15.32      4.67 o 
 -10  -6   3      158.86      165.98     17.36 o 
  -9  -6   3      163.94      188.02     19.38 o 
  -8  -6   3       17.65       14.43      5.25 o 
  -7  -6   3        2.11        6.02      3.39 o 
  -6  -6   3        2.53        4.23      2.81 o 
  -5  -6   3      257.70      286.21     29.26 o 
  -4  -6   3       40.50       78.97     13.15 o 
  -3  -6   3        5.68        3.93      1.86 o 
  -2  -6   3       49.82       38.04      6.09 o 
  -1  -6   3      276.60      300.06      9.16 o 
   0  -6   3      152.98      179.56     18.45 o 
   1  -6   3      168.06      155.52      6.59 o 
   2  -6   3      208.80      202.94     12.06 o 
   3  -6   3      200.44      180.81     19.95 o 
   4  -6   3       61.42       41.46      5.51 o 
   5  -6   3        4.34        6.46      3.70 o 
   6  -6   3      127.54      111.11      9.44 o 
   7  -6   3        5.72        9.60      2.74 o 
   8  -6   3        2.19        4.37      5.07 o 
 -12  -5   3       58.22       68.98     10.13 o 
 -11  -5   3       88.05       93.92     11.64 o 
 -10  -5   3      789.74      833.62     30.58 o 
  -9  -5   3      139.59      153.41     13.46 o 
  -8  -5   3        5.77        1.39      1.63 o 
  -7  -5   3       21.95       35.07      6.72 o 
  -6  -5   3      276.27      345.36     29.56 o 
  -5  -5   3      267.93      300.34     13.29 o 
  -4  -5   3       83.45       56.29      7.65 o 
  -3  -5   3       27.52       58.66      5.28 o 
  -2  -5   3     3866.09     4376.98     64.68 o 
  -1  -5   3      279.27      298.78     12.57 o 
   0  -5   3       22.36       14.22      2.79 o 
   1  -5   3       45.12       61.82      9.85 o 
   2  -5   3       43.21       26.98      5.29 o 
   3  -5   3      480.55      469.73     39.42 o 
   4  -5   3      183.36      183.55     20.52 o 
   5  -5   3      709.57      730.80     15.78 o 
   6  -5   3      103.41       89.87     10.76 o 
   7  -5   3        0.13       -0.53      3.42 o 
   8  -5   3       25.52       24.10      4.51 o 
   9  -5   3       28.18       28.17      5.55 o 
 -12  -4   3       78.53       89.66     12.13 o 
 -11  -4   3      108.20      108.41     22.36 o 
 -10  -4   3      162.29      160.02     29.06 o 
  -9  -4   3       24.32       29.96      4.65 o 
  -8  -4   3      554.62      434.22     38.85 o 
  -7  -4   3      327.93      406.29     25.80 o 
  -6  -4   3      326.95      304.89     13.39 o 
  -5  -4   3        0.35        7.86      3.74 o 
  -4  -4   3       26.86       28.68      4.07 o 
  -3  -4   3      528.55      456.21     12.09 o 
  -2  -4   3       65.18       71.65      8.99 o 
  -1  -4   3      568.55      602.65      9.95 o 
   0  -4   3      293.15      299.41      8.37 o 
   1  -4   3      600.80      570.93      7.16 o 
   2  -4   3     1246.99     1300.92     15.10 o 
   3  -4   3      246.89      293.62     18.62 o 
   4  -4   3       78.15       99.91     13.71 o 
   5  -4   3      112.21      108.63      7.55 o 
   6  -4   3      103.57      133.61     19.36 o 
   7  -4   3       99.09       95.57     11.20 o 
   8  -4   3      274.73      320.77    101.00 o 
   9  -4   3        3.55       13.97      5.02 o 
  10  -4   3      134.97      125.13      8.99 o 
 -12  -3   3        5.29       12.60      7.44 o 
 -11  -3   3      427.48      468.60     45.01 o 
 -10  -3   3      342.13      354.86     36.39 o 
  -9  -3   3       15.35       20.52      4.19 o 
  -8  -3   3      915.02      883.35     14.99 o 
  -7  -3   3      723.61      736.82     15.35 o 
  -6  -3   3       27.23       33.26      4.97 o 
  -5  -3   3      329.90      354.51      9.60 o 
  -4  -3   3      469.15      447.96     10.84 o 
  -3  -3   3     9572.96    10571.74     42.73 o 
  -2  -3   3      876.54      870.38     14.11 o 
  -1  -3   3      591.38      561.89      9.02 o 
   0  -3   3     1823.72     1897.03     12.44 o 
   1  -3   3     1138.97     1019.66     12.46 o 
   2  -3   3     1475.46     1539.19     24.51 o 
   3  -3   3      217.00      182.07      5.25 o 
   4  -3   3      252.44      294.30     11.46 o 
   5  -3   3        9.30       18.89      3.32 o 
   6  -3   3      463.93      452.33     17.77 o 
   7  -3   3      177.06      173.58     13.25 o 
   8  -3   3       12.68       20.73      5.74 o 
   9  -3   3        9.03        7.65      3.63 o 
  10  -3   3       44.14       48.62      6.00 o 
 -11  -2   3      300.93      323.16     21.96 o 
 -10  -2   3       26.99       18.00      6.72 o 
  -9  -2   3       14.41        9.27      3.09 o 
  -8  -2   3        4.03        4.36      2.58 o 
  -7  -2   3      505.98      482.78     14.11 o 
  -6  -2   3       84.41       67.51      6.27 o 
  -5  -2   3      243.82      234.15      4.12 o 
  -4  -2   3     1688.19     1636.19     17.49 o 
  -3  -2   3      707.20      658.30     17.70 o 
  -2  -2   3       53.02       31.19      3.32 o 
  -1  -2   3      634.02      551.45      8.44 o 
   1  -2   3       66.95       55.13      8.60 o 
   2  -2   3      829.03      704.84     11.48 o 
   3  -2   3      148.66      126.03      5.11 o 
   4  -2   3     1004.80      997.63     17.20 o 
   5  -2   3       52.00       48.34      5.28 o 
   6  -2   3      285.53      286.83     11.72 o 
   7  -2   3      510.14      537.76     14.32 o 
   8  -2   3      145.54      142.07     19.80 o 
   9  -2   3      108.91       99.54     11.57 o 
  10  -2   3       69.95       59.15      7.65 o 
  11  -2   3       32.21       38.67      7.95 o 
 -11  -1   3       21.29       22.22      4.67 o 
 -10  -1   3       12.46        5.90      3.44 o 
  -9  -1   3       10.07       13.63      3.16 o 
  -8  -1   3      774.98      726.96     32.79 o 
  -7  -1   3       14.32        9.54      1.58 o 
  -6  -1   3       54.97       39.62      3.69 o 
  -5  -1   3        0.64        4.41      1.29 o 
  -4  -1   3     1073.78      992.73      6.99 o 
  -3  -1   3      380.92      361.45     11.67 o 
  -2  -1   3      192.55      164.36      7.46 o 
  -1  -1   3       29.14       24.61      3.42 o 
   0  -1   3     8845.87     8849.96     45.23 o 
   1  -1   3       83.74       96.62      3.83 o 
   2  -1   3       23.25       16.57      2.00 o 
   3  -1   3       92.81       66.44      4.69 o 
   4  -1   3        5.37       10.62      3.63 o 
   5  -1   3      899.50      897.76     24.87 o 
   6  -1   3      615.65      596.62      9.73 o 
   7  -1   3      685.96      700.00     10.57 o 
   8  -1   3      134.41      115.81     10.13 o 
   9  -1   3      141.40      136.72     15.25 o 
  10  -1   3      137.38      151.55     18.34 o 
  11  -1   3      198.72      219.04     23.03 o 
 -11   0   3        7.36        7.95      3.81 o 
 -10   0   3       13.01       12.92      4.49 o 
  -9   0   3      159.46      179.67     17.36 o 
  -8   0   3      163.08      135.90     10.29 o 
  -7   0   3      378.56      375.72     21.04 o 
  -6   0   3        0.14        1.92      2.20 o 
  -5   0   3      296.56      220.65      6.77 o 
  -4   0   3     2413.71     2598.60     30.89 o 
  -3   0   3     1782.58     1831.88     11.22 o 
  -2   0   3      326.35      336.14      6.48 o 
  -1   0   3      514.00      474.92     11.60 o 
   0   0   3     1441.61     1323.55      4.76 o 
   1   0   3       95.28       94.72      3.43 o 
   3   0   3      589.45      460.75     10.70 o 
   5   0   3       56.30       46.19      8.63 o 
   7   0   3       17.26       14.95      2.29 o 
   8   0   3       65.37       69.16      9.58 o 
   9   0   3       17.31       24.33      5.55 o 
  10   0   3       25.98       32.35      8.11 o 
  11   0   3      653.75      734.36     36.56 o 
  12   0   3        3.95        6.88      5.58 o 
 -11   1   3        0.04        7.58      3.79 o 
 -10   1   3       69.99       57.82      9.83 o 
  -9   1   3      248.24      212.05     12.76 o 
  -8   1   3       95.56       77.31      8.21 o 
  -7   1   3       22.09       17.75      4.59 o 
  -6   1   3       38.32       44.42      4.32 o 
  -5   1   3      320.05      285.09      8.94 o 
  -4   1   3       30.65       26.70      3.52 o 
  -3   1   3     2418.95     2645.07     20.19 o 
  -2   1   3      174.63      155.79      4.08 o 
  -1   1   3     1707.49     1692.41     16.27 o 
   0   1   3      340.33      340.03     16.78 o 
   2   1   3      137.00      130.29      3.07 o 
   3   1   3       56.41       34.17      1.54 o 
   4   1   3     2333.51     2413.00     11.95 o 
   5   1   3     1998.58     2144.06     27.81 o 
   6   1   3     2850.73     3078.64     32.37 o 
   7   1   3        0.65        3.10      2.05 o 
   8   1   3        2.70        8.48      3.21 o 
   9   1   3        3.29        3.56      3.53 o 
  10   1   3      489.27      522.38     17.80 o 
  11   1   3      160.29      165.91     16.50 o 
  12   1   3       41.14       21.06      5.28 o 
 -10   2   3       14.05       20.41      4.14 o 
  -9   2   3        3.72        7.97      2.46 o 
  -8   2   3      225.71      196.58      5.73 o 
  -7   2   3       68.31       54.40      7.29 o 
  -5   2   3      557.59      525.78     18.75 o 
  -4   2   3      429.74      442.06      7.09 o 
  -3   2   3      236.77      234.99      6.18 o 
  -2   2   3       51.01       56.82      9.55 o 
  -1   2   3     2196.62     2124.12     21.01 o 
   0   2   3      775.89      763.69     11.55 o 
   1   2   3       15.31       21.24      3.44 o 
   2   2   3      545.17      543.87      6.01 o 
   3   2   3       75.19       65.86      3.17 o 
   4   2   3      325.00      311.07      3.55 o 
   5   2   3      758.86      770.73      5.85 o 
   6   2   3      110.70       86.37      3.96 o 
   7   2   3      128.77      138.57      6.96 o 
   8   2   3      271.96      278.26      7.29 o 
   9   2   3      346.40      365.07     13.90 o 
  10   2   3      459.77      503.64     15.42 o 
  11   2   3       14.97       12.41      6.32 o 
  12   2   3       78.79       86.18      9.81 o 
 -10   3   3       75.43       66.84     10.64 o 
  -9   3   3       16.24       14.83      3.11 o 
  -8   3   3        1.29        1.50      2.95 o 
  -7   3   3        3.15        7.06      3.37 o 
  -6   3   3       87.31       75.33      6.96 o 
  -5   3   3       29.02       26.22      7.76 o 
  -4   3   3       62.58       65.90      6.05 o 
  -3   3   3      852.77      859.90     24.98 o 
  -2   3   3     1224.46     1316.00     13.67 o 
  -1   3   3      203.68      177.30      6.18 o 
   0   3   3       92.21       98.45     11.60 o 
   1   3   3       25.27       30.84      5.28 o 
   2   3   3      240.93      211.51      4.97 o 
   3   3   3     2071.65     2209.85     12.11 o 
   4   3   3     4571.13     4859.51     27.71 o 
   5   3   3     2473.82     2483.57     27.19 o 
   6   3   3      295.41      291.46     11.71 o 
   7   3   3       57.36       58.70      5.03 o 
   8   3   3      493.18      508.82     16.53 o 
   9   3   3      281.13      295.54     21.49 o 
  10   3   3      356.86      345.78     15.14 o 
  11   3   3        8.73       14.84      3.13 o 
  12   3   3       16.23       16.87      3.86 o 
  -9   4   3       62.13       58.15      8.92 o 
  -8   4   3       32.75       26.56      3.33 o 
  -7   4   3        0.33        1.90      5.57 o 
  -6   4   3     1668.49     1758.62     44.21 o 
  -5   4   3       83.14      108.45     10.52 o 
  -4   4   3     1207.72     1203.24     20.90 o 
  -3   4   3       13.48       10.05      0.99 o 
  -2   4   3     2524.57     2425.00     25.38 o 
  -1   4   3       45.99       42.05      3.94 o 
   0   4   3     8656.37     9442.83     73.43 o 
   1   4   3     1598.39     1687.44     15.13 o 
   2   4   3       76.81       95.53      6.24 o 
   3   4   3      802.98      844.58      9.12 o 
   4   4   3      415.45      447.85      6.55 o 
   5   4   3      472.77      438.65      6.85 o 
   6   4   3     1229.15     1319.44     11.40 o 
   7   4   3      237.17      222.69      9.68 o 
   8   4   3      643.48      637.36     12.63 o 
   9   4   3     1099.27     1108.75     18.86 o 
  10   4   3     1614.84     1732.58     35.76 o 
  11   4   3      119.32      116.42     11.27 o 
  12   4   3      318.98      335.04     24.72 o 
  -8   5   3      137.33      176.93     19.45 o 
  -7   5   3      157.23      172.82     21.75 o 
  -6   5   3      102.17      104.00      9.96 o 
  -5   5   3       12.63       10.45      2.67 o 
  -4   5   3     3116.84     3418.17     52.88 o 
  -3   5   3       41.92       43.55      8.95 o 
  -2   5   3       56.88       42.41      4.50 o 
  -1   5   3      699.33      655.81     13.22 o 
   0   5   3      132.71      166.81     10.53 o 
   1   5   3     2299.11     2370.44     25.71 o 
   2   5   3      877.46      852.37     13.86 o 
   3   5   3      442.41      449.08      7.27 o 
   4   5   3     5196.19     5370.62     15.81 o 
   5   5   3       60.09       37.18      4.42 o 
   6   5   3      255.16      213.02     12.20 o 
   7   5   3      546.81      509.35     10.06 o 
   8   5   3        2.68        6.02      2.15 o 
   9   5   3      697.35      714.66     17.71 o 
  10   5   3       26.67       26.18      4.66 o 
  11   5   3       50.77       54.06      6.75 o 
  12   5   3      273.78      261.30     18.70 o 
  -8   6   3        2.88        3.93      2.72 o 
  -7   6   3       41.69       35.99      4.78 o 
  -6   6   3       54.02       58.44      6.12 o 
  -5   6   3       41.86       37.21      4.39 o 
  -4   6   3        7.08       15.23      2.91 o 
  -3   6   3      542.01      526.49     21.08 o 
  -2   6   3      271.02      268.45     31.17 o 
  -1   6   3      831.17      867.13     27.75 o 
   0   6   3      341.19      290.95      7.03 o 
   1   6   3       67.57       68.86      7.98 o 
   2   6   3     1355.42     1465.95     30.63 o 
   3   6   3     1349.34     1354.92     24.53 o 
   4   6   3      276.78      255.65     11.57 o 
   5   6   3       15.98        5.75      2.23 o 
   6   6   3      137.97      140.56      9.05 o 
   7   6   3      244.22      245.13      8.81 o 
   8   6   3     1071.92     1122.38     26.40 o 
   9   6   3       40.87       37.93      7.90 o 
  10   6   3       28.71       30.96      5.63 o 
  11   6   3      376.34      388.04     12.09 o 
  12   6   3        3.06        8.46      1.62 o 
  -7   7   3       31.03       45.37      8.48 o 
  -6   7   3      130.03      123.86     15.33 o 
  -5   7   3      177.61      165.35      8.84 o 
  -4   7   3        8.83       11.93      3.39 o 
  -3   7   3      249.43      255.25     19.71 o 
  -2   7   3      117.50      108.42     18.27 o 
  -1   7   3      199.64      229.41     23.94 o 
   0   7   3     1391.29     1413.52     30.51 o 
   1   7   3       32.43       29.78      4.29 o 
   2   7   3       14.52       27.24      3.44 o 
   3   7   3      577.87      583.66     13.79 o 
   4   7   3     1073.69     1075.35     16.33 o 
   5   7   3     1064.17     1053.56     13.66 o 
   6   7   3      269.78      269.42     10.42 o 
   7   7   3      622.31      564.28     12.63 o 
   8   7   3      107.33      116.76     13.74 o 
   9   7   3      119.80      127.01     18.78 o 
  10   7   3      358.52      331.02    105.21 o 
  11   7   3      345.42      341.75     12.60 o 
  12   7   3       11.30       16.11      4.02 o 
  -6   8   3       13.16        6.47      5.87 o 
  -5   8   3       44.35       51.96      9.26 o 
  -4   8   3       94.56       80.95      8.41 o 
  -3   8   3       19.73       13.99      4.30 o 
  -2   8   3       69.70       78.93     12.69 o 
  -1   8   3      635.97      623.03     20.10 o 
   0   8   3       33.52       28.42     10.62 o 
   1   8   3       22.77       30.35      7.00 o 
   2   8   3        7.17        7.11      8.13 o 
   3   8   3      600.39      608.47     15.32 o 
   4   8   3      230.85      249.52     18.87 o 
   5   8   3      730.47      753.28     13.52 o 
   6   8   3       88.34       77.60      9.24 o 
   7   8   3      204.96      214.01     16.32 o 
   8   8   3       10.53        2.86      3.16 o 
   9   8   3        1.09        6.83      2.81 o 
  10   8   3      194.61      195.94     24.17 o 
  11   8   3      167.32      163.20     24.47 o 
  12   8   3       15.02       13.74      3.18 o 
  -5   9   3       19.08       16.66      3.89 o 
  -4   9   3       18.22        8.92      3.21 o 
  -3   9   3       15.20       16.13      3.72 o 
  -2   9   3      192.07      190.36     30.10 o 
  -1   9   3      691.61      725.77     17.20 o 
   0   9   3       60.52       51.66      5.86 o 
   1   9   3       63.40       60.28      7.30 o 
   2   9   3      350.35      323.91     12.55 o 
   3   9   3      374.34      400.01     26.03 o 
   4   9   3      273.81      296.17     21.25 o 
   5   9   3       96.89       81.16      7.50 o 
   6   9   3      510.90      509.25     21.58 o 
   7   9   3       91.50       77.71      6.96 o 
   8   9   3        7.64       15.25      4.28 o 
   9   9   3        2.20        8.09      3.97 o 
  10   9   3      157.18      162.06     24.29 o 
  11   9   3        8.81        9.60      3.53 o 
  12   9   3        4.45        4.97      3.14 o 
  -4  10   3       50.26       59.91      8.39 o 
  -3  10   3        0.41        5.98      1.42 o 
  -2  10   3      104.40      106.17      8.33 o 
  -1  10   3      349.36      390.41     17.02 o 
   0  10   3       21.82       21.10      5.40 o 
   1  10   3       24.68       22.88      7.62 o 
   2  10   3        9.42       19.68      8.74 o 
   3  10   3      131.34      138.74     13.33 o 
   4  10   3      492.78      502.43     52.15 o 
   5  10   3       88.56       88.44      6.61 o 
   6  10   3      169.28      152.40      9.88 o 
   7  10   3       33.29       30.56      6.88 o 
   8  10   3      307.94      302.10     16.50 o 
   9  10   3       77.86       75.39      8.58 o 
  10  10   3      212.01      198.73     26.33 o 
  11  10   3       27.06       36.42      7.07 o 
  -2  11   3      318.78      334.07     23.58 o 
  -1  11   3        8.92       15.16      4.61 o 
   0  11   3       25.50       12.68      5.59 o 
   1  11   3      108.38      101.44      8.45 o 
   2  11   3      154.63      163.30     17.81 o 
   3  11   3      803.29      885.24     26.91 o 
   4  11   3      198.85      209.52     17.91 o 
   5  11   3      523.86      562.77     16.58 o 
   6  11   3        3.01        3.56      2.07 o 
   7  11   3       34.23       31.42      5.25 o 
   8  11   3       36.70       42.62      7.76 o 
   9  11   3      170.18      167.87     21.22 o 
  10  11   3        2.81        1.93      3.37 o 
   0  12   3        6.00       12.25      2.97 o 
   1  12   3      123.86      135.20      9.84 o 
   2  12   3      130.33      141.59     14.22 o 
   3  12   3       66.81       71.15      8.94 o 
   4  12   3       12.45       18.13      3.50 o 
   5  12   3        5.73        7.51      3.25 o 
   6  12   3        8.42       22.40      4.90 o 
   7  12   3       23.04       22.43      4.62 o 
   8  12   3       91.68       95.80      9.39 o 
   9  12   3       46.40       40.90      8.60 o 
   3  13   3        1.19       13.94      5.23 o 
   4  13   3       45.93       29.84      7.76 o 
   5  13   3        0.00        3.35      4.49 o 
   6  13   3        7.18        9.76      2.97 o 
   7  13   3       55.49       54.31     10.06 o 
  -7 -12   4       55.98       65.03     11.78 o 
  -6 -12   4       25.45       21.24      6.53 o 
  -5 -12   4       70.42       91.17     11.09 o 
  -4 -12   4        0.01        2.23      2.39 o 
  -3 -12   4        4.86        2.32      3.32 o 
  -2 -12   4      142.14      149.04     17.83 o 
  -1 -12   4       85.99      100.72      8.68 o 
   0 -12   4        1.04        7.95      3.52 o 
  -9 -11   4        6.16       12.97      5.58 o 
  -8 -11   4       36.05       41.25      8.41 o 
  -7 -11   4       44.53       34.84      5.86 o 
  -6 -11   4      177.28      195.71     25.01 o 
  -5 -11   4       32.61       29.91      5.97 o 
  -4 -11   4        0.12        2.84      2.56 o 
  -3 -11   4       23.54       29.17      5.55 o 
  -2 -11   4      358.58      363.97     23.87 o 
  -1 -11   4      106.52      110.93      9.46 o 
   0 -11   4        4.05        5.79      2.71 o 
   1 -11   4        0.70        5.69      2.57 o 
   2 -11   4        1.89        7.10      2.95 o 
   3 -11   4       76.50       86.29     10.68 o 
 -10 -10   4        3.33       15.83      7.04 o 
  -9 -10   4      130.64      132.70     72.51 o 
  -8 -10   4       78.12       73.35      9.71 o 
  -7 -10   4       53.41       66.17      7.09 o 
  -6 -10   4      289.02      315.68     21.45 o 
  -5 -10   4        3.78       -1.60      3.88 o 
  -4 -10   4        0.68        2.46      3.76 o 
  -3 -10   4      202.16      244.56     19.66 o 
  -2 -10   4      118.16      125.08     10.95 o 
  -1 -10   4        0.04        2.63      3.65 o 
   0 -10   4      226.93      250.68     22.35 o 
   1 -10   4      127.31      122.68     11.70 o 
   2 -10   4        0.70        4.31      2.53 o 
   3 -10   4       33.23       34.69      5.76 o 
   4 -10   4        1.87        8.23      2.28 o 
 -10  -9   4       66.09       84.27     11.29 o 
  -9  -9   4       25.65       15.69      4.16 o 
  -8  -9   4      153.50      184.18     18.80 o 
  -7  -9   4        4.06        3.51      2.14 o 
  -6  -9   4      187.78      194.48     17.13 o 
  -5  -9   4       17.27        7.99      4.42 o 
  -4  -9   4      113.83      106.86     13.13 o 
  -3  -9   4        7.48        1.56      3.88 o 
  -2  -9   4      123.63      112.46     15.04 o 
  -1  -9   4        1.34        0.46      2.14 o 
   0  -9   4        0.31        2.39      6.00 o 
   1  -9   4      150.73      134.66      8.48 o 
   2  -9   4       98.04       95.58      8.33 o 
   3  -9   4       45.70       36.15      4.10 o 
   4  -9   4      137.35      138.93      7.69 o 
   5  -9   4        0.02        7.03      2.23 o 
 -11  -8   4        9.82        8.51      5.09 o 
 -10  -8   4       14.48        9.78      3.18 o 
  -9  -8   4      442.78      446.36     17.45 o 
  -8  -8   4       11.81       12.92      6.37 o 
  -7  -8   4     1049.69     1053.36     30.77 o 
  -6  -8   4      654.06      660.22     25.29 o 
  -5  -8   4      121.62      126.36     15.90 o 
  -4  -8   4       27.17       26.91      5.16 o 
  -3  -8   4      346.15      424.56     27.17 o 
  -2  -8   4       21.24       15.69      4.42 o 
  -1  -8   4       61.25       62.19      6.62 o 
   0  -8   4      288.50      309.53     13.52 o 
   1  -8   4       37.64       41.14      5.37 o 
   2  -8   4       65.39       50.50      5.63 o 
   3  -8   4        0.29        6.17      2.60 o 
   4  -8   4       37.11       32.14      8.20 o 
   5  -8   4      113.12       97.55      6.91 o 
   6  -8   4       18.27       16.71      5.31 o 
   7  -8   4       18.90       15.63      4.05 o 
 -11  -7   4       15.89       26.03      6.18 o 
 -10  -7   4       63.62       70.51      9.64 o 
  -9  -7   4       31.49       29.19      7.20 o 
  -8  -7   4      589.92      593.40     19.48 o 
  -7  -7   4      479.97      460.00     19.22 o 
  -6  -7   4        3.10       10.78      3.70 o 
  -5  -7   4       12.86       36.14      6.88 o 
  -4  -7   4      294.49      299.46     17.87 o 
  -3  -7   4     1741.47     1763.66     35.28 o 
  -2  -7   4        2.61       -1.16      4.09 o 
  -1  -7   4       13.57       16.41      3.70 o 
   0  -7   4       72.77       74.25     11.71 o 
   1  -7   4      217.04      211.96     11.00 o 
   2  -7   4       43.24       35.45      4.80 o 
   3  -7   4      136.57      131.30      8.51 o 
   4  -7   4       45.86       50.40      9.58 o 
   5  -7   4        0.72        3.56      2.10 o 
   6  -7   4        1.13        4.74      2.94 o 
   7  -7   4       18.61       16.61      3.22 o 
 -11  -6   4       14.70       18.66      7.00 o 
 -10  -6   4      110.89      112.81     11.02 o 
  -9  -6   4        0.12        1.30      0.67 o 
  -8  -6   4      523.91      481.80     22.94 o 
  -7  -6   4      231.35      254.18     58.82 o 
  -6  -6   4      130.76      126.61     12.64 o 
  -5  -6   4       36.79       24.31      4.51 o 
  -4  -6   4     1928.00     2018.66     39.88 o 
  -3  -6   4      303.05      309.94     11.43 o 
  -2  -6   4      158.59      172.52     14.04 o 
  -1  -6   4        1.27        3.56      3.32 o 
   0  -6   4       97.84       97.29     12.11 o 
   1  -6   4       51.67       60.64      6.72 o 
   2  -6   4        0.38        7.08      3.40 o 
   3  -6   4      807.17      821.24     22.00 o 
   4  -6   4      501.86      438.50     14.22 o 
   5  -6   4      630.52      609.01     15.95 o 
   6  -6   4        0.45        1.32      3.14 o 
   7  -6   4      233.97      250.53     12.32 o 
   8  -6   4      202.53      236.71     10.34 o 
 -11  -5   4       28.09       25.68      7.13 o 
 -10  -5   4      151.20      153.78     20.15 o 
  -9  -5   4       45.87       36.70      6.67 o 
  -8  -5   4       74.37       88.41     12.13 o 
  -7  -5   4        4.21        3.95      4.44 o 
  -6  -5   4        7.43        1.98      4.16 o 
  -5  -5   4      377.98      389.07     14.41 o 
  -4  -5   4      213.20      217.67     19.57 o 
  -3  -5   4       43.44       27.73      5.37 o 
  -2  -5   4       11.13       10.85      2.72 o 
  -1  -5   4       10.57        6.11      1.91 o 
   0  -5   4      114.21      100.44      6.14 o 
   1  -5   4       76.54       88.77      7.81 o 
   2  -5   4       38.02       47.51      4.55 o 
   3  -5   4      399.51      386.68      9.99 o 
   4  -5   4      178.30      166.49      7.08 o 
   5  -5   4      128.67      161.94     18.73 o 
   6  -5   4        0.08       10.27      3.95 o 
   7  -5   4       46.57       54.96      8.95 o 
   8  -5   4      527.03      586.11     15.71 o 
   9  -5   4       16.95       37.12      6.44 o 
 -11  -4   4       27.02       37.09      7.74 o 
 -10  -4   4       54.84       54.87      7.04 o 
  -9  -4   4      657.74      650.62     27.47 o 
  -8  -4   4      134.36      119.82      8.92 o 
  -7  -4   4       31.45       34.19      6.04 o 
  -6  -4   4       14.33       20.03      3.83 o 
  -5  -4   4     1896.62     1909.17     36.88 o 
  -4  -4   4       99.74       74.16      6.37 o 
  -3  -4   4      286.85      337.87      8.92 o 
  -2  -4   4       17.44       23.08      3.97 o 
  -1  -4   4       54.74       65.82      7.60 o 
   0  -4   4      154.62      167.29      4.54 o 
   1  -4   4      625.37      677.65     13.76 o 
   2  -4   4     3965.02     4219.82     71.45 o 
   3  -4   4     1255.47     1221.80     18.26 o 
   4  -4   4       30.06       30.86      5.21 o 
   5  -4   4      238.82      253.62     11.53 o 
   6  -4   4     1349.43     1249.07     62.38 o 
   7  -4   4      449.93      451.98     18.03 o 
   8  -4   4        1.94        5.44      3.37 o 
   9  -4   4      162.08      175.98     16.31 o 
  10  -4   4        0.23       -2.67      3.56 o 
 -11  -3   4        7.42       11.50      2.67 o 
 -10  -3   4       91.39       79.13     22.98 o 
  -9  -3   4      282.23      288.92      7.17 o 
  -8  -3   4       55.23       55.46      4.70 o 
  -7  -3   4      181.48      152.90      6.28 o 
  -6  -3   4      126.45       96.10      7.32 o 
  -5  -3   4      828.06      791.24     16.56 o 
  -4  -3   4        0.69        1.99      2.92 o 
  -3  -3   4      522.68      563.08      6.35 o 
  -2  -3   4      884.99      903.27     13.85 o 
  -1  -3   4      493.34      506.13      9.83 o 
   0  -3   4     1626.89     1636.59     16.37 o 
   1  -3   4        2.70       -0.13      1.29 o 
   2  -3   4     1290.74     1240.97     12.24 o 
   3  -3   4       65.04       57.44      6.07 o 
   4  -3   4       25.40       22.47      2.95 o 
   5  -3   4       76.30      108.51     14.15 o 
   6  -3   4      791.64      768.13     17.85 o 
   8  -3   4      202.84      231.43     17.83 o 
   9  -3   4      345.31      328.30     11.67 o 
  10  -3   4        6.75       10.27      3.83 o 
 -11  -2   4       82.77       72.96     16.06 o 
 -10  -2   4       57.73       60.87      8.30 o 
  -9  -2   4      403.59      396.12     28.07 o 
  -8  -2   4      420.08      384.82     15.92 o 
  -7  -2   4       87.10       82.79      6.68 o 
  -6  -2   4     3634.44     3652.13     61.67 o 
  -5  -2   4      273.97      229.47      4.36 o 
  -4  -2   4        2.83        3.90      0.57 o 
  -3  -2   4      935.87      894.55      8.50 o 
  -2  -2   4     1251.38     1280.83     16.42 o 
  -1  -2   4      291.90      261.06      4.57 o 
   0  -2   4     1764.02     1731.23     11.01 o 
   1  -2   4       37.77       28.55      2.03 o 
   2  -2   4      549.04      539.50     11.72 o 
   3  -2   4      128.77      133.52     13.71 o 
   4  -2   4      120.50      108.12      7.76 o 
   5  -2   4      220.32      217.76      8.46 o 
   6  -2   4       80.01       69.16      8.34 o 
   7  -2   4      328.09      355.81      8.71 o 
   8  -2   4      344.30      329.71     14.73 o 
   9  -2   4       50.66       44.78      9.74 o 
  10  -2   4        7.69        9.97      4.76 o 
  11  -2   4        1.36        6.69      2.39 o 
 -11  -1   4        9.66       11.25      2.95 o 
 -10  -1   4      239.97      251.93     21.03 o 
  -9  -1   4      198.02      201.89      9.50 o 
  -8  -1   4       86.52       74.75      5.11 o 
  -7  -1   4       37.93       32.04      4.34 o 
  -6  -1   4      736.01      686.90      9.38 o 
  -5  -1   4       31.02       13.94      1.74 o 
  -4  -1   4      173.30      194.75      5.56 o 
  -3  -1   4      960.62      901.75     14.17 o 
  -2  -1   4      612.47      644.21     11.41 o 
  -1  -1   4       68.63       51.57      2.03 o 
   0  -1   4     1212.76     1210.39      7.37 o 
   1  -1   4     1290.56     1279.48      5.44 o 
   2  -1   4     1993.38     1851.69     11.64 o 
   3  -1   4      427.62      442.59     14.90 o 
   4  -1   4      111.98       96.77      5.16 o 
   5  -1   4      276.57      306.68     14.99 o 
   6  -1   4      744.85      690.32     16.52 o 
   7  -1   4      218.02      227.37      8.66 o 
   8  -1   4       21.26       15.06      2.85 o 
   9  -1   4      210.43      175.75      7.95 o 
  10  -1   4      151.34      151.41     15.52 o 
  11  -1   4        7.81       15.41      5.53 o 
 -11   0   4       86.18       69.07      8.69 o 
 -10   0   4      672.86      741.72     35.26 o 
  -9   0   4       43.01       35.78      9.54 o 
  -8   0   4      150.36      128.65      9.30 o 
  -7   0   4       22.70       25.49      2.76 o 
  -6   0   4      646.00      627.44     14.94 o 
  -5   0   4      207.03      214.22      8.06 o 
  -4   0   4     1940.01     2039.27     24.88 o 
  -3   0   4     1015.46     1033.85      8.90 o 
  -2   0   4      767.60      765.53      8.67 o 
  -1   0   4     1142.72     1061.37      9.85 o 
   0   0   4       45.96       40.98      3.11 o 
   2   0   4     2390.36     2387.11     21.64 o 
   3   0   4     1112.39     1056.97     22.25 o 
   5   0   4     1658.62     1620.48     26.31 o 
   6   0   4      539.53      511.08     24.89 o 
   7   0   4      589.71      638.82     11.60 o 
   8   0   4       16.54       17.00      2.43 o 
   9   0   4       21.02       17.20      4.16 o 
  10   0   4      183.49      182.58     22.47 o 
  11   0   4       32.60       32.61      7.27 o 
  12   0   4       56.45       58.78      9.88 o 
 -10   1   4       19.22       21.38      3.88 o 
  -9   1   4        1.03        0.90      2.27 o 
  -8   1   4       25.77       21.80      3.94 o 
  -7   1   4       95.00      106.61      8.29 o 
  -6   1   4      279.64      263.29      5.01 o 
  -5   1   4        1.00        5.61      1.41 o 
  -4   1   4        7.39       18.71      3.64 o 
  -3   1   4       86.79       69.84      4.63 o 
  -2   1   4     1804.93     1826.69     14.72 o 
  -1   1   4        4.64        0.99      3.60 o 
   0   1   4      308.24      302.05      5.55 o 
   2   1   4     2301.24     2353.60     21.17 o 
   3   1   4      841.60      791.05     12.02 o 
   4   1   4     1976.35     2075.42     10.26 o 
   5   1   4     3079.91     3125.92     33.70 o 
   6   1   4      963.75      982.18     13.50 o 
   7   1   4       11.33        9.13      3.01 o 
   9   1   4       41.55       43.30      6.17 o 
  10   1   4        5.32        6.39      5.42 o 
  11   1   4       34.40       34.51      5.18 o 
  12   1   4      240.81      272.45     11.92 o 
 -10   2   4      165.16      146.39      8.55 o 
  -9   2   4       79.23       64.16      6.23 o 
  -8   2   4       60.35       56.23      7.26 o 
  -7   2   4      497.69      455.26     22.80 o 
  -6   2   4       27.35       27.78      3.41 o 
  -5   2   4      428.81      398.55      9.15 o 
  -4   2   4       55.74       53.01      3.75 o 
  -3   2   4      299.40      257.76      7.72 o 
  -2   2   4      469.41      455.10     11.74 o 
  -1   2   4       26.53       38.42      7.20 o 
   0   2   4      330.15      274.52     10.71 o 
   1   2   4     5962.89     5893.78     46.27 o 
   3   2   4      195.35      181.99      5.31 o 
   4   2   4      558.87      491.47      6.06 o 
   5   2   4     2515.89     2609.73     34.44 o 
   6   2   4      335.90      325.76      4.37 o 
   7   2   4        9.10        9.81      1.24 o 
   8   2   4       15.49       13.41      2.38 o 
   9   2   4        7.38        7.01      1.56 o 
  10   2   4       45.11       45.32      7.20 o 
  11   2   4       26.76       16.83      5.76 o 
  12   2   4      258.60      268.78     37.46 o 
  -9   3   4        5.66        4.87      1.17 o 
  -8   3   4        0.60        3.03      1.15 o 
  -7   3   4      278.24      255.24      8.78 o 
  -6   3   4      606.72      583.44     10.30 o 
  -5   3   4      155.01      163.33      9.26 o 
  -4   3   4      567.32      579.07     21.57 o 
  -3   3   4       16.27       11.76      2.88 o 
  -2   3   4      113.45      135.59     19.29 o 
  -1   3   4      939.72      925.05     15.43 o 
   0   3   4     7647.48     7726.09     64.05 o 
   1   3   4      342.83      382.70     22.08 o 
   2   3   4      461.62      389.00     10.53 o 
   3   3   4     3723.57     4147.90     83.32 o 
   4   3   4       42.47       50.60      3.45 o 
   5   3   4     1176.85     1210.04     10.32 o 
   6   3   4       60.91       54.71      3.22 o 
   7   3   4      150.05      145.79      9.56 o 
   8   3   4     2044.27     2026.24     47.00 o 
   9   3   4        1.63        4.87      1.06 o 
  10   3   4        1.13        3.70      4.22 o 
  11   3   4      398.73      376.53     18.56 o 
  12   3   4      126.24      145.39     12.41 o 
  -9   4   4        3.29        1.88      2.46 o 
  -8   4   4       41.08       37.99      5.33 o 
  -7   4   4       97.77       93.28      8.82 o 
  -6   4   4      533.37      516.10     23.71 o 
  -5   4   4       19.88       19.23      4.06 o 
  -4   4   4        7.37        8.31      2.31 o 
  -3   4   4      679.07      677.70     17.97 o 
  -2   4   4        1.73        4.41      6.59 o 
  -1   4   4      350.49      281.23     13.43 o 
   0   4   4        4.52       -2.60      3.23 o 
   1   4   4        0.43        5.46      1.67 o 
   2   4   4       32.33       28.17      2.80 o 
   3   4   4       18.04       12.34      1.45 o 
   4   4   4     2575.68     2730.65     48.01 o 
   5   4   4      193.70      208.22      4.26 o 
   6   4   4        4.15        4.62      0.76 o 
   7   4   4      305.93      274.14     10.61 o 
   8   4   4       64.90       77.95      6.36 o 
   9   4   4      254.90      250.49     13.53 o 
  10   4   4      766.24      793.60     18.50 o 
  11   4   4      645.97      674.10     21.98 o 
  12   4   4       61.41       53.38     10.50 o 
  -8   5   4      102.62       95.72     20.88 o 
  -7   5   4      168.25      193.20     15.83 o 
  -6   5   4       84.59       94.53      9.93 o 
  -5   5   4      156.98      187.26      7.90 o 
  -4   5   4      458.72      450.23     37.34 o 
  -3   5   4      149.54      131.09      6.19 o 
  -2   5   4      600.38      520.40     26.91 o 
  -1   5   4      617.34      588.62     18.60 o 
   0   5   4     1555.11     1731.40     38.81 o 
   1   5   4     1364.91     1348.28     13.46 o 
   2   5   4     1414.18     1417.41     14.60 o 
   3   5   4       77.50       77.60      9.16 o 
   4   5   4      317.21      340.23      6.57 o 
   5   5   4       24.08       42.13      3.10 o 
   6   5   4        1.23        2.12      0.93 o 
   7   5   4        4.60        4.34      0.76 o 
   8   5   4      601.55      568.08     11.56 o 
   9   5   4        8.51       11.79      8.81 o 
  10   5   4       40.60       39.96      4.19 o 
  11   5   4       26.55       24.78      4.33 o 
  12   5   4        0.29       -2.89      1.93 o 
  13   5   4        1.36        6.46      2.50 o 
  -7   6   4       55.60       56.04      8.30 o 
  -6   6   4        0.17       -1.69      1.90 o 
  -5   6   4      197.80      194.83      7.03 o 
  -4   6   4      160.96      168.70      8.96 o 
  -3   6   4     1025.98     1085.96     22.73 o 
  -2   6   4        1.57        3.77      1.35 o 
  -1   6   4      830.96      779.48     13.55 o 
   0   6   4     1386.56     1368.75     19.39 o 
   1   6   4       59.14       53.69      5.18 o 
   2   6   4       54.92       49.26      6.37 o 
   3   6   4      543.95      534.43     19.21 o 
   4   6   4      386.77      361.40     15.00 o 
   5   6   4       10.29       14.15      2.45 o 
   6   6   4      960.77      956.65     14.88 o 
   7   6   4     1069.17     1063.60     14.81 o 
   8   6   4      152.26      125.27     11.79 o 
   9   6   4        0.92        5.23      2.39 o 
  10   6   4      298.34      292.65     20.73 o 
  11   6   4      101.05       97.88      9.46 o 
  12   6   4        4.45        4.49      1.98 o 
  -7   7   4       65.98       60.08      7.53 o 
  -6   7   4      497.21      577.87     24.45 o 
  -5   7   4        6.89        9.75      5.97 o 
  -4   7   4      111.53      125.56     12.78 o 
  -3   7   4      177.23      206.96     21.22 o 
  -2   7   4      352.96      338.85     13.83 o 
  -1   7   4      176.36      172.72     26.56 o 
   0   7   4      214.90      205.43     18.44 o 
   1   7   4     1157.05     1141.35     29.16 o 
   2   7   4        0.30        5.54      2.26 o 
   3   7   4      198.40      197.38     10.75 o 
   4   7   4      389.83      375.37     12.06 o 
   5   7   4      221.10      213.84      8.71 o 
   6   7   4        8.14        9.59      3.76 o 
   7   7   4      383.77      386.84     10.66 o 
   8   7   4        9.21        2.94      2.23 o 
   9   7   4       73.28       64.66      8.67 o 
  10   7   4        2.44        6.37      3.51 o 
  11   7   4       18.59       10.53      2.95 o 
  12   7   4        2.63        1.70      1.74 o 
  -6   8   4       52.80       46.48      7.00 o 
  -5   8   4      118.47      112.43      7.74 o 
  -4   8   4       10.86        6.91      2.84 o 
  -3   8   4        2.61       11.85      5.21 o 
  -2   8   4      623.14      645.86     49.08 o 
  -1   8   4      230.86      241.87     26.26 o 
   0   8   4       51.11       29.91      5.88 o 
   1   8   4       35.41       40.51      4.14 o 
   2   8   4      530.93      483.20     13.05 o 
   3   8   4       42.15       48.29      4.53 o 
   4   8   4       25.09       29.77      4.69 o 
   5   8   4     1377.25     1431.76     18.75 o 
   6   8   4     1199.50     1188.14     18.46 o 
   7   8   4      225.01      222.75     18.48 o 
   8   8   4       79.39       73.11      6.97 o 
   9   8   4      530.68      543.02     17.99 o 
  10   8   4      614.71      679.32     15.80 o 
  11   8   4       70.55       60.84     11.11 o 
  12   8   4        1.77       -1.30      2.44 o 
  -5   9   4       68.63       58.68      6.77 o 
  -4   9   4       51.34       51.53      4.76 o 
  -3   9   4       66.00       69.98      8.91 o 
  -2   9   4        3.25        1.91      2.14 o 
  -1   9   4      154.31      158.22     19.71 o 
   0   9   4       64.83       57.23      6.55 o 
   1   9   4       78.89       61.03      6.75 o 
   2   9   4        6.00        9.15      3.08 o 
   3   9   4      401.26      403.35     33.72 o 
   4   9   4      324.28      333.31     27.53 o 
   5   9   4       74.39       79.09      6.74 o 
   6   9   4       31.05       25.34      3.78 o 
   7   9   4      184.55      168.34      7.68 o 
   8   9   4       16.15       12.27      6.91 o 
   9   9   4      237.72      231.10     14.13 o 
  10   9   4      149.57      127.85     12.18 o 
  11   9   4       96.59       96.47     13.78 o 
  12   9   4      146.12      122.13     17.76 o 
  -3  10   4      157.63      217.45     32.03 o 
  -2  10   4      258.20      269.70     15.56 o 
  -1  10   4       46.20       36.46      5.02 o 
   0  10   4       43.25       35.84      6.28 o 
   1  10   4       67.83       48.14      7.99 o 
   2  10   4       22.34       10.27      5.46 o 
   3  10   4        6.28        7.20      3.03 o 
   4  10   4      894.83      919.55     24.74 o 
   5  10   4      637.03      678.02     29.12 o 
   6  10   4      447.52      432.89     21.86 o 
   7  10   4       97.75       88.41      9.22 o 
   8  10   4      647.78      656.49     33.00 o 
   9  10   4      278.98      289.95     21.24 o 
  10  10   4      201.96      196.24     19.45 o 
  11  10   4        1.69        3.76      3.14 o 
  -2  11   4       85.36       83.61      8.95 o 
  -1  11   4        9.19       11.69      6.60 o 
   0  11   4        2.63        1.05      2.19 o 
   1  11   4        0.42        8.11      3.07 o 
   2  11   4      197.52      197.71     21.85 o 
   3  11   4       52.37       60.48      7.05 o 
   4  11   4       29.90       34.58      8.06 o 
   5  11   4       35.36       34.43      5.82 o 
   6  11   4      314.72      296.79     17.74 o 
   7  11   4       22.74       33.00      6.34 o 
   8  11   4      280.14      305.08     16.87 o 
   9  11   4       29.54       32.51      4.00 o 
  10  11   4       12.18       13.80      5.14 o 
   0  12   4        0.60        9.68      3.17 o 
   1  12   4       13.19       19.36      5.91 o 
   2  12   4       23.78       13.72      2.85 o 
   3  12   4       45.90       47.50      7.72 o 
   4  12   4      437.05      447.22     22.38 o 
   5  12   4        0.45        2.73      1.89 o 
   6  12   4       74.17       73.35      7.83 o 
   7  12   4       70.11       81.97      9.02 o 
   8  12   4       62.18       63.40      9.48 o 
   9  12   4       40.64       44.62      8.90 o 
   3  13   4       48.80       66.57     10.67 o 
   4  13   4       74.06       78.51     10.28 o 
   5  13   4       34.42       38.19      5.89 o 
   6  13   4       43.62       34.93      7.11 o 
  -7 -12   5       11.53        7.41      3.86 o 
  -6 -12   5      134.95      135.61     17.27 o 
  -5 -12   5       34.81       18.80      5.14 o 
  -4 -12   5       18.38       13.25      4.76 o 
  -3 -12   5       18.15        4.65      2.16 o 
  -2 -12   5       49.89       33.60      3.68 o 
  -1 -12   5        3.81        4.91      4.69 o 
   0 -12   5       50.02       44.97      6.51 o 
  -8 -11   5       25.08       36.88      9.37 o 
  -7 -11   5      145.57      158.38     20.22 o 
  -6 -11   5       42.83       30.07      6.30 o 
  -5 -11   5       30.25       43.18      8.02 o 
  -4 -11   5      102.36       83.27      9.60 o 
  -3 -11   5      304.85      334.43     19.57 o 
  -2 -11   5        3.32       14.01      4.32 o 
  -1 -11   5        2.90       10.90      6.60 o 
   0 -11   5        6.30        8.23      2.59 o 
   1 -11   5       34.91       43.11      4.28 o 
   2 -11   5       46.77       42.13      6.13 o 
  -9 -10   5       81.61       93.68     14.71 o 
  -8 -10   5      163.77      140.02     11.57 o 
  -7 -10   5      114.08      129.54     18.41 o 
  -6 -10   5       69.96       93.29      9.97 o 
  -5 -10   5        3.77        2.25      2.07 o 
  -4 -10   5       24.07       17.80      6.67 o 
  -3 -10   5      309.08      325.00    103.61 o 
  -2 -10   5       50.51       67.56     10.11 o 
  -1 -10   5      210.73      207.71     19.73 o 
   0 -10   5      322.04      330.29     73.79 o 
   1 -10   5       12.02       10.44      2.80 o 
   2 -10   5        2.66        8.70      2.00 o 
   3 -10   5      249.56      254.12     10.80 o 
   4 -10   5      163.16      201.57     15.61 o 
 -10  -9   5       37.10       44.83      9.60 o 
  -9  -9   5        8.83        9.64      3.07 o 
  -8  -9   5       33.66       39.18      6.21 o 
  -7  -9   5      447.06      457.51     20.89 o 
  -6  -9   5        2.65        4.21      4.25 o 
  -5  -9   5      313.54      316.00     17.99 o 
  -4  -9   5       62.21       65.77     11.55 o 
  -3  -9   5      324.56      354.93     25.43 o 
  -2  -9   5      146.34      181.95     19.94 o 
  -1  -9   5      106.35      109.84     10.55 o 
   0  -9   5        6.63        9.26      3.32 o 
   1  -9   5       97.56      100.64      7.84 o 
   2  -9   5       56.41       54.59     12.86 o 
   3  -9   5       23.88       26.30      6.84 o 
   4  -9   5      204.74      218.28     13.15 o 
   5  -9   5       93.50       91.92      9.03 o 
 -10  -8   5        0.08        8.67      4.53 o 
  -9  -8   5      302.09      290.04     35.23 o 
  -8  -8   5      424.70      459.98     17.27 o 
  -7  -8   5        4.12        7.02      3.18 o 
  -6  -8   5      139.64      124.24     18.66 o 
  -5  -8   5       36.94       42.79      8.90 o 
  -4  -8   5      473.00      449.64     20.52 o 
  -3  -8   5      263.87      264.27     63.33 o 
  -2  -8   5      944.47     1003.55     19.73 o 
  -1  -8   5      550.09      557.94    120.25 o 
   0  -8   5        0.11        2.64      1.96 o 
   1  -8   5       52.57       57.60      7.18 o 
   2  -8   5       24.96       31.31      5.54 o 
   3  -8   5       67.23       77.45      7.25 o 
   4  -8   5       67.81       68.16      7.26 o 
   5  -8   5        0.84        2.26      2.32 o 
   6  -8   5        0.53        1.94      5.17 o 
 -11  -7   5       10.54        9.71      5.04 o 
 -10  -7   5      143.64      166.75     13.53 o 
  -9  -7   5      320.74      359.65     14.20 o 
  -8  -7   5      476.17      423.26     15.69 o 
  -7  -7   5       73.01       71.56      9.64 o 
  -6  -7   5      284.86      258.95     61.49 o 
  -5  -7   5      315.47      346.56     28.47 o 
  -4  -7   5      663.42      660.08     18.06 o 
  -3  -7   5      336.53      349.03     10.13 o 
  -2  -7   5      390.33      390.35     10.25 o 
  -1  -7   5      494.55      459.10     12.11 o 
   0  -7   5        0.17        3.15      3.16 o 
   1  -7   5       51.81       50.67      5.80 o 
   2  -7   5      467.33      446.82     14.61 o 
   3  -7   5      381.20      344.77     14.12 o 
   4  -7   5       44.69       44.21      8.36 o 
   5  -7   5        1.44        5.80      2.15 o 
   6  -7   5       51.52       55.52      6.52 o 
   7  -7   5       30.05       22.89      3.67 o 
 -11  -6   5       54.93       73.12      9.32 o 
 -10  -6   5      105.23       98.89     13.29 o 
  -9  -6   5       29.74       26.27      7.50 o 
  -8  -6   5      174.88      188.78     16.76 o 
  -7  -6   5        0.23       11.11      4.07 o 
  -6  -6   5       22.89       12.97      3.70 o 
  -5  -6   5        9.86        5.74      2.77 o 
  -4  -6   5        0.55        6.60      3.23 o 
  -3  -6   5      378.62      399.00     13.97 o 
  -2  -6   5      112.00      126.68     24.29 o 
  -1  -6   5      127.73      128.66     17.11 o 
   0  -6   5       60.26       64.31      5.94 o 
   1  -6   5      257.61      246.61     24.59 o 
   2  -6   5        0.20        1.12      1.44 o 
   3  -6   5      392.07      434.68      9.07 o 
   4  -6   5       44.90       39.75      4.28 o 
   5  -6   5      132.63      114.34      9.15 o 
   6  -6   5        0.22        4.33      3.16 o 
   7  -6   5       69.25       73.41      5.05 o 
   8  -6   5       19.87       28.21      7.00 o 
 -11  -5   5       10.81       11.27      4.00 o 
 -10  -5   5        1.29        5.00      3.30 o 
  -9  -5   5      839.68      831.53     34.86 o 
  -8  -5   5      587.39      519.08     20.52 o 
  -7  -5   5      361.31      334.76     33.33 o 
  -6  -5   5        5.77        8.99      2.91 o 
  -5  -5   5       21.66       31.31      6.25 o 
  -4  -5   5      433.38      435.44     18.94 o 
  -3  -5   5      174.30      174.35     18.80 o 
  -2  -5   5       95.40       94.71     11.02 o 
  -1  -5   5      623.90      613.40     13.16 o 
   0  -5   5       41.20       36.97      3.38 o 
   1  -5   5      519.43      519.25     12.93 o 
   2  -5   5      138.40      117.75     13.25 o 
   3  -5   5      145.98      148.29      7.17 o 
   4  -5   5       77.79       66.56      5.63 o 
   5  -5   5       42.32       33.41      4.01 o 
   6  -5   5      202.06      231.80     25.84 o 
   7  -5   5       51.61       41.18      9.09 o 
   8  -5   5       53.32       61.15      7.32 o 
   9  -5   5        2.16        5.32      3.56 o 
 -11  -4   5       18.93       20.36      5.62 o 
 -10  -4   5      108.61      109.07     13.22 o 
  -9  -4   5      264.50      266.87     24.57 o 
  -8  -4   5      103.69       74.51      8.03 o 
  -7  -4   5      338.33      333.99     17.38 o 
  -6  -4   5      446.70      489.42     28.89 o 
  -5  -4   5      313.43      261.06     23.65 o 
  -4  -4   5        2.48        6.29      1.67 o 
  -3  -4   5       45.16       39.39      6.58 o 
  -2  -4   5     2331.15     2207.37     35.56 o 
  -1  -4   5      350.19      356.04      6.11 o 
   0  -4   5      767.65      799.60     16.02 o 
   1  -4   5     1453.96     1551.03     23.53 o 
   2  -4   5     1172.59     1184.42     26.11 o 
   3  -4   5      186.90      173.70      6.73 o 
   4  -4   5      218.35      212.09      7.93 o 
   5  -4   5      119.98      113.65     14.06 o 
   6  -4   5       23.57        7.39      3.76 o 
   7  -4   5      132.03      125.65     14.39 o 
   8  -4   5        0.17        6.97      4.39 o 
   9  -4   5      109.50      102.21      8.23 o 
  10  -4   5       66.50       62.40      9.34 o 
 -11  -3   5       37.00       50.11      8.39 o 
 -10  -3   5      155.53      204.19     22.61 o 
  -9  -3   5      542.46      540.34     11.88 o 
  -8  -3   5       98.34       77.53      6.61 o 
  -7  -3   5      434.51      397.10     41.68 o 
  -6  -3   5        0.36        0.50      0.81 o 
  -5  -3   5      113.67       96.09      9.03 o 
  -4  -3   5      889.92     1000.19     13.43 o 
  -3  -3   5      873.24      796.96     15.99 o 
  -2  -3   5      791.71      807.46      8.14 o 
  -1  -3   5       20.65       18.55      2.12 o 
   0  -3   5     2823.97     2888.85     17.86 o 
   1  -3   5      480.83      502.38     16.11 o 
   2  -3   5        0.07        3.73      1.32 o 
   3  -3   5      165.55      187.49     23.05 o 
   4  -3   5        2.32        3.87      1.73 o 
   5  -3   5        0.23        2.53      3.28 o 
   6  -3   5      122.62      124.85      8.83 o 
   7  -3   5       96.36       92.61      7.59 o 
   8  -3   5      420.41      397.52     58.16 o 
   9  -3   5       15.44       24.61      4.37 o 
  10  -3   5        8.87        4.32      3.46 o 
 -11  -2   5      133.47      174.51     18.85 o 
 -10  -2   5      368.26      355.08     15.01 o 
  -9  -2   5        4.46        4.98      1.19 o 
  -8  -2   5      451.98      414.54     19.56 o 
  -7  -2   5      276.46      241.57     10.31 o 
  -6  -2   5        0.18        3.58      1.06 o 
  -5  -2   5        0.04        3.18      3.30 o 
  -4  -2   5       46.74       48.74      6.65 o 
  -3  -2   5     1380.36     1279.98     15.73 o 
  -2  -2   5      211.08      184.56      3.58 o 
  -1  -2   5      446.42      451.75      7.40 o 
   0  -2   5      740.49      809.75     14.12 o 
   1  -2   5     2605.35     2542.07     29.76 o 
   2  -2   5      610.49      608.20      6.65 o 
   3  -2   5       83.35       81.26      3.50 o 
   4  -2   5        9.18       10.30      3.14 o 
   5  -2   5       21.69       11.78      3.95 o 
   6  -2   5      263.37      303.03     20.22 o 
   7  -2   5        3.60        5.06      1.71 o 
   8  -2   5      511.70      508.56     35.20 o 
   9  -2   5       58.72       52.66     12.67 o 
  10  -2   5       45.94       39.79      6.30 o 
  11  -2   5        5.41       12.95      5.86 o 
 -10  -1   5      177.81      167.42     10.79 o 
  -9  -1   5       63.08       54.30      8.90 o 
  -8  -1   5      184.22      182.53      5.97 o 
  -7  -1   5      446.22      383.35     11.40 o 
  -6  -1   5       15.98       13.67      2.05 o 
  -5  -1   5       50.21       61.21      5.21 o 
  -4  -1   5     2253.04     2238.89     36.74 o 
  -3  -1   5        0.36        3.93      1.81 o 
  -2  -1   5      261.44      238.29      7.23 o 
  -1  -1   5     1177.19     1088.40      7.92 o 
   0  -1   5     1998.95     1908.89      9.23 o 
   1  -1   5     1662.57     1782.54     16.23 o 
   2  -1   5      486.51      546.78      5.67 o 
   3  -1   5      328.12      284.70      5.15 o 
   4  -1   5       10.27       11.86      1.18 o 
   5  -1   5       56.50       76.95      9.23 o 
   6  -1   5       75.14       79.53      9.11 o 
   7  -1   5      297.44      299.21      7.63 o 
   8  -1   5      470.92      433.61     10.28 o 
   9  -1   5        7.71        8.90      3.29 o 
  10  -1   5        1.45       14.76      5.51 o 
  11  -1   5      170.97      189.64     10.99 o 
 -10   0   5      111.81       93.80     16.20 o 
  -9   0   5        0.63        2.35      1.30 o 
  -8   0   5       49.35       59.51      4.83 o 
  -7   0   5       56.18       39.93      4.16 o 
  -6   0   5       62.44       60.39      5.56 o 
  -5   0   5        3.43        7.73      1.84 o 
  -4   0   5      866.63      800.38     12.95 o 
  -3   0   5       37.24       40.28      2.94 o 
  -2   0   5      521.40      465.23      9.85 o 
  -1   0   5      263.70      218.50      5.26 o 
   0   0   5     5102.26     4891.49     92.80 o 
   1   0   5     2752.22     2819.55     21.99 o 
   2   0   5      664.37      682.04      7.95 o 
   3   0   5      435.30      412.29     10.67 o 
   4   0   5     1472.57     1359.23      5.46 o 
   5   0   5      409.79      430.04      7.27 o 
   6   0   5      263.89      250.32     14.36 o 
   7   0   5     1101.67     1142.03     20.07 o 
   8   0   5       90.17       97.40      9.94 o 
   9   0   5        8.71       10.33      2.81 o 
  10   0   5      172.96      207.03     18.80 o 
  11   0   5      192.43      234.47     15.41 o 
  12   0   5       45.52       35.84      7.58 o 
 -10   1   5       14.90        6.88      2.37 o 
  -9   1   5       96.55       68.01     10.12 o 
  -8   1   5       79.47       56.54      6.34 o 
  -7   1   5       22.96       16.55      2.84 o 
  -6   1   5      349.73      346.56      6.49 o 
  -5   1   5      224.15      218.47      8.98 o 
  -4   1   5      508.81      464.27     14.88 o 
  -3   1   5       29.90       33.15      2.73 o 
  -2   1   5     2880.58     2904.46     32.56 o 
  -1   1   5      403.28      393.46      7.74 o 
   0   1   5        1.44        3.68      1.06 o 
   1   1   5      454.37      448.79      7.23 o 
   2   1   5      269.59      276.50     10.25 o 
   3   1   5     1358.56     1381.47     11.62 o 
   4   1   5      859.08      932.41      8.58 o 
   5   1   5      309.53      302.23      6.07 o 
   6   1   5     1003.11     1037.51     19.59 o 
   7   1   5      209.60      208.13      8.72 o 
   8   1   5       70.82       72.11      6.97 o 
   9   1   5       16.93       12.78      2.53 o 
  10   1   5       86.57       80.27     10.46 o 
  11   1   5       20.40        9.74      4.46 o 
  12   1   5        0.73        4.44      5.95 o 
 -10   2   5        0.26        5.11      3.67 o 
  -9   2   5       69.73       57.47     11.23 o 
  -8   2   5       15.09       17.34      3.75 o 
  -7   2   5      112.13       96.11      8.74 o 
  -6   2   5      145.31      147.05      8.14 o 
  -5   2   5     1118.68     1108.34     27.05 o 
  -4   2   5      601.58      615.76     10.06 o 
  -3   2   5      130.68      172.65     18.92 o 
  -2   2   5        9.35       14.22      2.84 o 
  -1   2   5      375.98      398.00     11.18 o 
   0   2   5     2979.06     3080.52     36.02 o 
   1   2   5     1238.34     1266.96     18.59 o 
   2   2   5     1140.83     1250.14     17.41 o 
   3   2   5       86.78       93.84      4.31 o 
   4   2   5      133.82      128.09      5.19 o 
   5   2   5        0.36        2.61      1.04 o 
   6   2   5      906.32      913.09     13.87 o 
   7   2   5      386.16      375.91      6.75 o 
   8   2   5      300.93      294.76     11.12 o 
   9   2   5       13.24        9.76      2.46 o 
  10   2   5       11.24        7.55      3.21 o 
  11   2   5       59.65       67.89      8.44 o 
  12   2   5        0.72        5.09      3.21 o 
  -9   3   5       13.31       10.91      1.83 o 
  -8   3   5       13.78        7.35      1.76 o 
  -7   3   5       36.32       34.72      7.30 o 
  -6   3   5     1026.77     1007.55     25.88 o 
  -5   3   5      294.20      283.02      8.39 o 
  -4   3   5       73.08       65.09      8.70 o 
  -3   3   5       63.00       70.95     13.18 o 
  -2   3   5      513.19      533.00     16.62 o 
  -1   3   5       26.56       21.78      3.90 o 
   0   3   5     1294.72     1491.96     18.17 o 
   1   3   5      340.70      305.99     16.80 o 
   2   3   5      517.00      528.19     13.94 o 
   3   3   5      891.17     1013.37      8.68 o 
   4   3   5      426.39      459.41      8.03 o 
   5   3   5     1387.01     1384.51     21.56 o 
   6   3   5      644.56      657.19      9.85 o 
   7   3   5      189.99      171.36      6.84 o 
   8   3   5     1020.78     1064.49     13.75 o 
   9   3   5      287.55      276.93     14.11 o 
  10   3   5      361.96      408.46     11.34 o 
  11   3   5       44.61       40.74      5.86 o 
  12   3   5       21.31       33.84      6.04 o 
  -9   4   5        2.04        6.48      2.74 o 
  -8   4   5        5.83        7.79      2.25 o 
  -7   4   5      122.00      127.93      7.84 o 
  -6   4   5       76.21       97.61      8.36 o 
  -5   4   5       36.50       39.83      4.42 o 
  -4   4   5      124.10      122.44      8.13 o 
  -3   4   5        9.83       16.36      2.94 o 
  -2   4   5      175.22      161.38      9.71 o 
  -1   4   5      370.55      300.39      9.16 o 
   0   4   5        7.70        4.00      2.32 o 
   1   4   5     1001.71     1035.02     23.91 o 
   2   4   5     2093.09     2091.61     22.26 o 
   3   4   5      140.00      120.84      3.88 o 
   4   4   5        7.64       12.07      2.13 o 
   5   4   5     1816.20     1865.59     30.95 o 
   6   4   5     1498.83     1558.73     21.46 o 
   7   4   5       71.73       66.85      4.87 o 
   8   4   5        0.35        2.98      2.72 o 
   9   4   5      150.88      175.14     11.92 o 
  10   4   5      209.01      211.36     10.60 o 
  11   4   5        0.85        2.08      5.64 o 
  12   4   5      101.46       92.09      9.10 o 
  -8   5   5      109.08      116.43     13.20 o 
  -7   5   5      257.17      272.46     16.08 o 
  -6   5   5       63.86       63.91      6.45 o 
  -5   5   5        7.18        4.06      3.25 o 
  -4   5   5       33.78       17.09      6.29 o 
  -3   5   5      722.46      697.27     19.38 o 
  -2   5   5       95.80       96.08     16.64 o 
  -1   5   5        0.75        4.10      2.07 o 
   0   5   5      957.83      859.95     25.22 o 
   1   5   5      100.27      111.23     16.78 o 
   2   5   5      903.34     1033.44     19.75 o 
   3   5   5       84.21       91.83      4.69 o 
   4   5   5       14.98       29.43      5.85 o 
   5   5   5      703.89      666.21     13.34 o 
   6   5   5      306.96      304.45      8.81 o 
   7   5   5      410.26      428.56      9.16 o 
   8   5   5       10.13       11.07      2.05 o 
   9   5   5      258.85      235.72     19.21 o 
  10   5   5      656.34      653.22     15.34 o 
  11   5   5        1.03        9.11      2.05 o 
  12   5   5        8.91        6.96      3.38 o 
  -7   6   5      184.93      159.73     15.33 o 
  -6   6   5      115.82      136.11     13.78 o 
  -5   6   5       43.27       48.43      6.92 o 
  -4   6   5        9.92        7.08      3.11 o 
  -3   6   5      816.96      740.68     11.20 o 
  -2   6   5     1246.43     1208.22     34.04 o 
  -1   6   5       51.18       45.25      4.91 o 
   0   6   5     1395.66     1359.63     36.86 o 
   1   6   5      146.93      135.76      7.47 o 
   2   6   5      120.11      129.30      5.78 o 
   3   6   5        2.45        1.88      1.43 o 
   4   6   5     1883.16     1909.55     19.74 o 
   5   6   5      557.09      539.66     12.69 o 
   6   6   5        2.81        5.56      1.95 o 
   7   6   5       72.97       87.06      5.94 o 
   8   6   5        0.46        3.07      1.26 o 
   9   6   5       82.17       65.66     12.00 o 
  10   6   5       17.96       16.97      3.69 o 
  11   6   5      141.27      137.92     13.90 o 
  12   6   5      233.90      235.55     18.33 o 
  -6   7   5       39.37       44.69      4.98 o 
  -5   7   5        5.56        7.98      3.95 o 
  -4   7   5        0.94        2.72      1.61 o 
  -3   7   5      171.75      163.71     20.78 o 
  -2   7   5        7.07       10.32      3.81 o 
  -1   7   5      521.86      459.69     50.13 o 
   0   7   5       83.89       65.10     22.89 o 
   1   7   5      190.20      189.00     12.26 o 
   2   7   5      224.48      218.72     14.33 o 
   3   7   5      140.05      135.34      7.20 o 
   4   7   5      690.35      654.76     10.22 o 
   5   7   5      498.73      481.06     12.54 o 
   6   7   5      138.70      138.54      7.57 o 
   7   7   5       91.02       84.52      7.22 o 
   8   7   5      832.56      881.93     24.58 o 
   9   7   5       45.63       39.01      3.92 o 
  10   7   5       12.90        9.78      4.65 o 
  11   7   5      191.92      167.29     20.94 o 
  12   7   5      143.48      128.75     14.18 o 
  -5   8   5       15.12       13.82      4.21 o 
  -4   8   5        3.28       10.15      5.47 o 
  -3   8   5       75.34       79.02     13.74 o 
  -2   8   5      255.05      248.86     35.58 o 
  -1   8   5      379.33      354.51     42.00 o 
   0   8   5      194.15      186.98     20.23 o 
   1   8   5       27.45       24.09      2.70 o 
   2   8   5      361.41      342.76     11.42 o 
   3   8   5      335.96      310.00      6.91 o 
   4   8   5        0.41        6.45      1.90 o 
   5   8   5      317.27      328.54     14.48 o 
   6   8   5      422.42      406.83     11.45 o 
   7   8   5        6.80        5.44      1.46 o 
   8   8   5       99.86       87.73      7.09 o 
   9   8   5       21.38       19.84      3.49 o 
  10   8   5       85.02       93.82     12.90 o 
  11   8   5      269.26      265.43     28.10 o 
  12   8   5      154.38      151.16     23.43 o 
  -4   9   5      118.70      145.76     17.65 o 
  -3   9   5       11.57        7.20      2.77 o 
  -2   9   5       35.22       39.21      6.86 o 
  -1   9   5       79.68       90.57     16.06 o 
   0   9   5      189.64      167.53     19.01 o 
   1   9   5        0.42        5.28      2.48 o 
   2   9   5      237.12      227.83     12.48 o 
   3   9   5      243.55      256.25     12.57 o 
   4   9   5     2206.40     2371.04     38.73 o 
   5   9   5        3.18        4.35      1.72 o 
   6   9   5      188.19      182.97      7.08 o 
   7   9   5      567.84      549.22     17.84 o 
   8   9   5      284.11      262.32     21.29 o 
   9   9   5        1.73        2.46      2.46 o 
  10   9   5      320.96      319.28     17.66 o 
  11   9   5        5.61        3.74      2.23 o 
  12   9   5       47.50       46.43     10.60 o 
  -3  10   5        0.09        7.32      2.61 o 
  -2  10   5       52.62       40.95      7.81 o 
  -1  10   5      312.40      334.80     28.30 o 
   0  10   5      104.86      109.65      8.56 o 
   1  10   5        3.94        2.17      4.69 o 
   2  10   5        0.04        7.21      2.85 o 
   3  10   5      110.95      117.60      8.94 o 
   4  10   5       15.30       12.38      7.43 o 
   5  10   5       47.56       40.38      4.58 o 
   6  10   5      284.33      286.05      8.18 o 
   7  10   5       24.41       23.46      7.10 o 
   8  10   5        9.40        7.14      2.33 o 
   9  10   5        0.02        2.31      2.34 o 
  10  10   5      208.44      228.55     29.12 o 
  11  10   5       79.01       74.44     11.62 o 
  -2  11   5        3.96        5.87      2.90 o 
  -1  11   5       63.60       63.79      8.59 o 
   0  11   5       14.78       10.56      3.82 o 
   1  11   5        0.52        5.58      5.62 o 
   2  11   5      289.13      324.09     11.12 o 
   3  11   5      518.41      586.92     19.97 o 
   4  11   5        5.74       11.96      6.98 o 
   5  11   5      148.73      147.03     12.44 o 
   6  11   5        4.48        4.39      2.41 o 
   7  11   5       48.72       48.74      5.30 o 
   8  11   5       58.25       52.16      4.54 o 
   9  11   5       71.82       67.14      9.64 o 
  10  11   5      222.35      218.97     12.62 o 
   0  12   5        7.21       16.74     13.60 o 
   1  12   5       43.62       57.10     10.10 o 
   2  12   5        1.79       12.78      4.23 o 
   3  12   5      209.07      182.75      8.38 o 
   4  12   5       17.37        9.89      2.65 o 
   5  12   5       43.91       41.41      4.05 o 
   6  12   5       25.95       22.36      3.17 o 
   7  12   5       20.26       16.78      3.24 o 
   8  12   5        4.26        4.33      1.74 o 
   9  12   5      170.79      179.39     21.96 o 
   4  13   5       81.88       84.93     17.38 o 
   5  13   5       27.04       24.50      5.30 o 
   6  13   5        0.05        3.84      2.83 o 
  -6 -12   6        0.03        7.20      3.60 o 
  -5 -12   6       38.00       35.77      8.46 o 
  -4 -12   6       49.83       36.88      7.88 o 
  -3 -12   6       16.91       17.60      3.10 o 
  -2 -12   6       27.09       21.19      4.83 o 
  -1 -12   6       40.16       47.20     12.57 o 
  -8 -11   6      193.56      239.94     15.90 o 
  -7 -11   6       27.08       28.73      6.00 o 
  -6 -11   6       34.28       42.27      6.48 o 
  -5 -11   6       12.54       12.92      3.09 o 
  -4 -11   6       46.14       39.90      6.72 o 
  -3 -11   6        5.99        4.52      2.28 o 
  -2 -11   6       30.47       25.66      4.47 o 
  -1 -11   6      453.34      498.23     17.98 o 
   0 -11   6      125.27      110.37     20.02 o 
   1 -11   6       96.40       77.67      6.94 o 
   2 -11   6       22.81       23.61      4.51 o 
  -9 -10   6       43.42       48.29      9.99 o 
  -8 -10   6        9.92        3.14      3.97 o 
  -7 -10   6      104.78      115.76     14.32 o 
  -6 -10   6      106.23      115.78     11.34 o 
  -5 -10   6      343.20      371.39     19.87 o 
  -4 -10   6       65.70       55.66      8.23 o 
  -3 -10   6        2.10        3.95      3.70 o 
  -2 -10   6       59.00       75.39      7.44 o 
  -1 -10   6        7.06        6.93      2.31 o 
   0 -10   6       88.09       87.55      6.78 o 
   1 -10   6       56.59       46.99      5.52 o 
   2 -10   6       27.23       21.92      3.18 o 
   3 -10   6        8.83       15.33     13.34 o 
   4 -10   6       21.60       23.23      4.76 o 
 -10  -9   6       66.28       92.89     15.73 o 
  -9  -9   6      142.33      189.36     11.13 o 
  -8  -9   6      204.99      270.43     35.63 o 
  -7  -9   6        4.09        4.86      6.62 o 
  -6  -9   6       16.66       24.47      6.44 o 
  -5  -9   6      349.78      371.32     14.57 o 
  -4  -9   6        8.18        9.55      5.39 o 
  -3  -9   6        1.00       -2.63      3.74 o 
  -2  -9   6      300.65      316.97     16.80 o 
  -1  -9   6       71.27       67.43      7.17 o 
   0  -9   6        4.87        5.65      2.43 o 
   1  -9   6        0.37        1.13      2.23 o 
   2  -9   6      291.82      303.20     26.52 o 
   3  -9   6       71.06       60.76      6.35 o 
   4  -9   6       80.89       90.48      8.51 o 
   5  -9   6       58.96       48.25      7.17 o 
 -10  -8   6       64.28       88.04     12.78 o 
  -9  -8   6       89.24       78.16      9.88 o 
  -8  -8   6       13.96        1.51      4.37 o 
  -7  -8   6       25.20       28.00      7.30 o 
  -6  -8   6      385.35      386.79     37.65 o 
  -5  -8   6       43.87       51.41      8.23 o 
  -4  -8   6      197.07      229.32     17.17 o 
  -3  -8   6      122.24      131.75     32.75 o 
  -2  -8   6       34.32       32.43      4.23 o 
  -1  -8   6       34.54       38.75      5.27 o 
   0  -8   6       90.90       88.29      5.97 o 
   1  -8   6       10.99       10.77      3.67 o 
   2  -8   6       46.89       53.49      6.61 o 
   3  -8   6        1.27        2.46      2.00 o 
   4  -8   6       38.05       33.59      3.87 o 
   5  -8   6        8.44        7.18      2.22 o 
   6  -8   6       20.17       17.62      3.09 o 
 -10  -7   6       53.62       47.92      7.95 o 
  -9  -7   6       14.29       16.80      6.21 o 
  -8  -7   6        2.95        6.83      3.53 o 
  -7  -7   6        2.92        2.39      2.56 o 
  -6  -7   6     1094.32     1029.23     36.79 o 
  -5  -7   6       47.13       39.88      6.90 o 
  -4  -7   6      650.60      610.76     14.60 o 
  -3  -7   6        6.43       14.36      5.18 o 
  -2  -7   6     1211.73     1307.18     18.49 o 
  -1  -7   6        0.01        2.78      2.14 o 
   0  -7   6       37.20       39.60      4.82 o 
   1  -7   6        0.12        3.54      4.97 o 
   2  -7   6        1.94        4.23      1.34 o 
   3  -7   6      140.79      130.64     15.32 o 
   4  -7   6      135.00      128.19      9.26 o 
   5  -7   6       49.85       54.11      5.94 o 
   6  -7   6        7.89        4.73      2.43 o 
   7  -7   6       50.51       41.94      3.93 o 
 -11  -6   6      200.96      245.61     20.78 o 
 -10  -6   6        2.52       10.92      2.97 o 
  -9  -6   6        7.35        2.78      5.12 o 
  -8  -6   6       50.50       48.71      7.53 o 
  -7  -6   6      150.28      151.71     57.15 o 
  -6  -6   6       16.65       12.50      6.21 o 
  -5  -6   6        5.56       14.60      6.32 o 
  -4  -6   6       18.88       13.48      4.93 o 
  -3  -6   6       82.02       93.94     16.38 o 
  -2  -6   6      825.81      843.61     13.10 o 
  -1  -6   6      532.89      542.77     12.36 o 
   0  -6   6        0.89        2.89      2.09 o 
   1  -6   6       48.93       56.43      6.72 o 
   2  -6   6      215.81      222.36     13.57 o 
   3  -6   6      255.78      236.74     16.39 o 
   4  -6   6       12.32        3.80      2.08 o 
   5  -6   6        3.35        3.55      1.62 o 
   6  -6   6       25.45       17.66      4.51 o 
   7  -6   6       28.35       21.89      3.07 o 
   8  -6   6      135.94      145.68     20.85 o 
 -11  -5   6        0.43        3.51      3.63 o 
 -10  -5   6       49.02       75.32     10.81 o 
  -9  -5   6       59.64       48.13     11.29 o 
  -8  -5   6       38.46       38.89      5.49 o 
  -7  -5   6      257.51      275.05     29.26 o 
  -6  -5   6       46.39       25.18     16.49 o 
  -5  -5   6        8.02        7.18      5.29 o 
  -4  -5   6      438.62      394.00     13.80 o 
  -3  -5   6      801.27      887.23     25.68 o 
  -2  -5   6      132.76      137.58      8.37 o 
  -1  -5   6      598.91      616.05     18.74 o 
   0  -5   6       74.20       79.89      8.36 o 
   1  -5   6      269.60      255.01     32.37 o 
   2  -5   6        1.60        1.81      3.14 o 
   3  -5   6     1017.91     1072.32     16.39 o 
   4  -5   6       98.87       99.01      5.53 o 
   5  -5   6       33.84       28.69      3.97 o 
   6  -5   6       38.33       39.70      4.25 o 
   7  -5   6       16.61       15.21      7.37 o 
   8  -5   6       18.06        8.95      2.51 o 
   9  -5   6      204.46      224.46     28.98 o 
 -11  -4   6        7.78       22.98      8.41 o 
 -10  -4   6        8.35        7.00      3.42 o 
  -9  -4   6        1.08        6.72      3.00 o 
  -8  -4   6       42.82       46.78     10.75 o 
  -7  -4   6       11.70        9.92      2.12 o 
  -6  -4   6      220.49      179.83     29.88 o 
  -5  -4   6      571.54      554.79     12.43 o 
  -4  -4   6      736.16      707.08     10.52 o 
  -3  -4   6        2.21        0.81      0.63 o 
  -2  -4   6      300.89      341.18      5.90 o 
  -1  -4   6        0.70        1.60      3.34 o 
   1  -4   6      402.98      409.33      6.68 o 
   2  -4   6     1815.16     1940.78     23.32 o 
   3  -4   6     1295.96     1285.23     18.06 o 
   4  -4   6      433.08      436.75     10.51 o 
   5  -4   6      353.94      343.44      7.14 o 
   6  -4   6      499.23      523.07     12.74 o 
   7  -4   6      339.02      359.97     13.87 o 
   8  -4   6      178.60      200.40     25.96 o 
   9  -4   6        0.00        5.48      5.74 o 
  10  -4   6       68.13      100.72     13.06 o 
 -11  -3   6      111.39       93.45     13.41 o 
 -10  -3   6        1.64        9.90      3.58 o 
  -9  -3   6        3.56        8.39      3.63 o 
  -8  -3   6      593.06      544.54     50.01 o 
  -7  -3   6      468.27      445.25     13.10 o 
  -6  -3   6      192.94      180.80      8.48 o 
  -5  -3   6      245.25      247.88     21.29 o 
  -4  -3   6        1.44        3.76      2.63 o 
  -3  -3   6      189.02      186.03      5.69 o 
  -2  -3   6     1120.44     1234.03     19.92 o 
  -1  -3   6      717.35      733.11     25.44 o 
   0  -3   6       23.73       18.04      1.98 o 
   1  -3   6      557.68      599.14     20.06 o 
   2  -3   6      166.20      156.79      6.90 o 
   3  -3   6      707.39      658.71     36.50 o 
   4  -3   6        6.33        4.64      1.61 o 
   5  -3   6        0.09        1.01      2.84 o 
   6  -3   6       76.33       78.30      7.58 o 
   7  -3   6      342.30      346.19     18.10 o 
   8  -3   6      122.07      124.14     15.56 o 
   9  -3   6       33.44       20.24      3.63 o 
  10  -3   6        0.88        6.88      3.67 o 
 -11  -2   6       11.20       12.83      5.14 o 
 -10  -2   6        9.97       11.69      4.83 o 
  -9  -2   6      197.94      210.54     18.80 o 
  -8  -2   6      175.29      156.19      5.52 o 
  -7  -2   6      617.55      600.43      7.43 o 
  -6  -2   6      700.92      631.81     14.50 o 
  -5  -2   6     1554.05     1516.08     21.40 o 
  -4  -2   6       27.69       22.17      3.95 o 
  -3  -2   6      218.44      219.41      7.69 o 
  -2  -2   6        9.65       15.01      2.91 o 
  -1  -2   6      691.70      722.46      7.70 o 
   0  -2   6       54.90       59.82      7.30 o 
   1  -2   6     1083.88     1219.48     11.59 o 
   2  -2   6     2036.33     2133.05     13.89 o 
   3  -2   6      109.63      139.50      6.03 o 
   4  -2   6      470.20      452.66     12.25 o 
   5  -2   6       13.88       18.75      1.75 o 
   6  -2   6      501.83      494.89     16.62 o 
   7  -2   6      121.19      105.23      9.48 o 
   8  -2   6       34.98       22.06      3.86 o 
   9  -2   6       72.99       59.36      8.02 o 
  10  -2   6       59.09       60.50      7.20 o 
  11  -2   6        7.23       14.39      5.74 o 
  -9  -1   6      155.35      152.03     13.29 o 
  -8  -1   6       10.98        6.34      2.33 o 
  -7  -1   6      129.05      121.06      6.47 o 
  -6  -1   6       14.45       18.49      4.00 o 
  -5  -1   6      197.06      184.75      6.38 o 
  -4  -1   6       53.62       44.12      4.88 o 
  -3  -1   6       53.22       56.15      8.83 o 
  -2  -1   6     1298.37     1266.34     19.08 o 
  -1  -1   6      481.36      499.49      8.02 o 
   0  -1   6     1686.60     1710.49     16.90 o 
   1  -1   6      170.11      139.93      4.23 o 
   2  -1   6      660.67      629.66      5.16 o 
   3  -1   6       25.75       13.33      2.63 o 
   4  -1   6       42.47       41.01      2.83 o 
   5  -1   6      154.77      130.26      8.83 o 
   6  -1   6        2.87        5.83      4.28 o 
   7  -1   6      146.23      122.52      8.78 o 
   8  -1   6        0.80        3.10      1.28 o 
   9  -1   6       11.11        8.47      3.03 o 
  10  -1   6       81.07       81.05     14.19 o 
  11  -1   6       11.74        9.06      3.76 o 
  -9   0   6       85.96       68.74     12.91 o 
  -8   0   6        1.43        3.62      2.66 o 
  -7   0   6      162.02      149.31     11.11 o 
  -6   0   6      531.88      511.85     23.17 o 
  -5   0   6       24.66       21.08      2.03 o 
  -4   0   6      199.06      166.12      8.69 o 
  -3   0   6      939.45      935.42     14.90 o 
  -2   0   6       18.08       12.81      2.33 o 
  -1   0   6       54.98       61.64      8.48 o 
   0   0   6      987.09     1014.36     11.09 o 
   2   0   6     3926.46     3856.41     29.20 o 
   3   0   6      287.44      299.46     13.97 o 
   4   0   6      253.57      310.17     20.52 o 
   5   0   6        5.47        5.41      2.27 o 
   6   0   6       33.90       54.78     15.70 o 
   7   0   6       49.01       58.78      8.76 o 
   8   0   6      161.91      174.74     21.95 o 
   9   0   6        0.09        1.87      1.53 o 
  10   0   6        0.99        0.84      3.00 o 
  11   0   6        5.40       12.46      5.53 o 
  12   0   6       15.79       22.87      6.37 o 
  -9   1   6       64.20       43.04      4.75 o 
  -8   1   6       10.50        7.13      1.83 o 
  -7   1   6        0.01        1.06      0.70 o 
  -6   1   6       11.30        7.13      1.42 o 
  -5   1   6      569.57      564.69      9.18 o 
  -4   1   6      115.09      114.06      8.31 o 
  -3   1   6      265.91      229.08      6.96 o 
  -2   1   6        6.57        5.84      2.09 o 
  -1   1   6     3058.95     3220.33     21.67 o 
   0   1   6       90.03      111.74      9.23 o 
   1   1   6     1575.47     1775.87     12.83 o 
   3   1   6     2183.50     2360.41     22.80 o 
   4   1   6      489.22      530.61     15.99 o 
   5   1   6       28.32       34.31      2.14 o 
   6   1   6      461.09      444.23     16.26 o 
   7   1   6      308.85      327.34     10.20 o 
   8   1   6      214.12      210.73     15.80 o 
   9   1   6      224.48      235.87     10.32 o 
  10   1   6        6.34        7.27      2.40 o 
  11   1   6       30.41       28.91      6.00 o 
  12   1   6        8.06        9.27      3.60 o 
  -9   2   6       11.17        8.20      1.77 o 
  -8   2   6        9.38        6.44      1.54 o 
  -7   2   6      408.00      384.91      8.61 o 
  -6   2   6      974.64      936.50     14.64 o 
  -5   2   6        2.96        6.77      6.45 o 
  -4   2   6     2847.35     3033.28    100.34 o 
  -3   2   6        2.44        8.76      2.25 o 
  -2   2   6     1806.01     2007.43     32.51 o 
  -1   2   6      269.80      245.19      8.67 o 
   0   2   6     9575.48     9780.68     92.15 o 
   1   2   6      398.94      360.30     22.94 o 
   2   2   6      157.40      143.54     12.94 o 
   3   2   6      220.83      238.66     11.38 o 
   4   2   6      204.62      227.18      5.28 o 
   5   2   6       48.26       27.50      1.89 o 
   6   2   6      202.70      179.53      5.46 o 
   7   2   6       23.70       23.61      3.46 o 
   8   2   6      552.04      552.30     16.03 o 
   9   2   6        4.21        3.43      3.44 o 
  10   2   6      131.26      133.70      9.36 o 
  11   2   6       62.52       89.76     10.11 o 
  12   2   6       84.54      103.98     14.97 o 
  -9   3   6        0.18        4.02      1.75 o 
  -8   3   6       26.39       19.73      2.62 o 
  -7   3   6       77.04       67.06     11.36 o 
  -6   3   6       81.33       84.71      8.81 o 
  -5   3   6        3.16        2.17      2.13 o 
  -4   3   6       13.52       18.96      4.80 o 
  -3   3   6       32.02       31.00      5.48 o 
  -2   3   6      299.32      314.98     23.68 o 
  -1   3   6      448.21      423.75     11.43 o 
   0   3   6      109.28       90.20     12.29 o 
   1   3   6     1693.45     1586.78     19.38 o 
   2   3   6      295.38      304.85     17.04 o 
   3   3   6       66.62       80.93      4.88 o 
   4   3   6      744.48      725.87     18.87 o 
   5   3   6      853.63      845.30     14.66 o 
   6   3   6      195.59      203.94      7.31 o 
   7   3   6       62.58       55.86      4.35 o 
   8   3   6       20.37       14.74      1.77 o 
   9   3   6       11.28        7.18      2.23 o 
  10   3   6     1233.26     1277.10     31.09 o 
  11   3   6      198.31      224.19     17.57 o 
  12   3   6       80.86       79.34      9.41 o 
  -8   4   6      117.40      105.99     11.64 o 
  -7   4   6        0.77        2.24      1.16 o 
  -6   4   6       69.20       62.39      8.13 o 
  -5   4   6       27.27       28.11      4.24 o 
  -4   4   6     1073.68     1125.19     15.63 o 
  -3   4   6       19.34       17.13      5.23 o 
  -2   4   6        1.15       16.97      4.51 o 
  -1   4   6      876.26      871.92     27.56 o 
   0   4   6      520.48      461.09     32.56 o 
   1   4   6       16.16       12.20      2.67 o 
   2   4   6       27.07       40.69      5.21 o 
   3   4   6       57.24       62.51      4.28 o 
   4   4   6      272.51      322.99     23.45 o 
   5   4   6      132.40      136.76      7.29 o 
   6   4   6        9.47       13.95      1.34 o 
   7   4   6       12.53        7.03      1.79 o 
   8   4   6        4.68        3.88      1.28 o 
   9   4   6       14.98       13.06      2.04 o 
  10   4   6      300.69      290.83     13.87 o 
  11   4   6      244.46      238.28     18.84 o 
  12   4   6       45.03       41.00      6.37 o 
  -8   5   6        5.04        9.02      2.56 o 
  -7   5   6      145.70      150.35     10.80 o 
  -6   5   6       70.75       71.67      7.77 o 
  -5   5   6      115.19      109.95      8.04 o 
  -4   5   6      120.21      119.19     11.60 o 
  -3   5   6       66.13       69.33     11.74 o 
  -2   5   6       69.40       58.31      9.74 o 
  -1   5   6      666.60      649.78     16.69 o 
   0   5   6     1419.07     1380.93     30.00 o 
   1   5   6       75.89       70.67     10.04 o 
   2   5   6      400.70      383.24     18.29 o 
   3   5   6       10.77        9.01      1.37 o 
   4   5   6     1118.22     1149.17     16.20 o 
   5   5   6      153.81      151.04      9.31 o 
   6   5   6       45.53       55.97      5.16 o 
   7   5   6        1.88        2.95      2.35 o 
   8   5   6        0.00        0.96      1.48 o 
   9   5   6       51.02       43.86      6.12 o 
  10   5   6      788.53      796.54     17.15 o 
  11   5   6        0.39        3.76      1.70 o 
  12   5   6       16.55       18.73      3.20 o 
  -7   6   6      171.11      170.49     19.99 o 
  -6   6   6       19.16       21.82      3.32 o 
  -5   6   6      448.25      501.25     29.05 o 
  -4   6   6       31.91       40.24      4.14 o 
  -3   6   6      208.05      158.86      6.84 o 
  -2   6   6       63.39       65.95     17.06 o 
  -1   6   6      387.68      334.49     14.56 o 
   0   6   6        3.46        4.99      2.74 o 
   1   6   6      573.64      566.77     33.33 o 
   2   6   6      137.94      183.18     13.33 o 
   3   6   6       29.61       22.82      2.25 o 
   4   6   6        0.05        5.98      1.49 o 
   5   6   6        6.24        4.30      1.50 o 
   6   6   6      260.63      254.67      7.73 o 
   7   6   6        0.18        5.15      2.10 o 
   8   6   6       32.85       32.55      3.47 o 
   9   6   6       23.74       18.54      2.25 o 
  10   6   6      159.86      145.46     10.69 o 
  11   6   6        4.91        7.14      2.44 o 
  12   6   6       37.47       48.32      8.54 o 
  -6   7   6       13.05       19.55      2.90 o 
  -5   7   6       98.18      113.85      7.61 o 
  -4   7   6        6.36        3.24      8.05 o 
  -3   7   6        4.22        5.72      3.44 o 
  -2   7   6       87.12       65.80     18.10 o 
  -1   7   6       14.12        7.13      4.73 o 
   0   7   6      112.25      106.45     10.16 o 
   1   7   6       18.40       21.13      3.44 o 
   2   7   6      449.07      425.57     18.11 o 
   3   7   6       37.54       34.50      4.76 o 
   4   7   6      212.91      229.51     12.50 o 
   5   7   6       20.23       24.86      3.04 o 
   6   7   6      493.67      536.08     12.61 o 
   7   7   6       23.45       20.50      5.05 o 
   8   7   6      299.46      277.46     15.11 o 
   9   7   6       98.72      100.71     10.92 o 
  10   7   6      163.68      171.95     17.47 o 
  11   7   6       12.19       10.62      2.74 o 
  12   7   6      101.30       80.32     15.15 o 
  -5   8   6       85.32       96.79     11.18 o 
  -4   8   6       72.58       76.87      5.20 o 
  -3   8   6        9.74       11.67      5.65 o 
  -2   8   6      282.47      286.93     27.96 o 
  -1   8   6        0.75        3.28      2.77 o 
   0   8   6      287.41      249.36     12.89 o 
   1   8   6       12.06        8.30      2.38 o 
   2   8   6       13.49       11.79      2.16 o 
   3   8   6        0.53        7.82      3.59 o 
   4   8   6      368.79      350.00      9.36 o 
   5   8   6      524.02      508.08     11.53 o 
   6   8   6      334.66      325.59      9.85 o 
   7   8   6        9.55        9.30      1.83 o 
   8   8   6       79.03       68.11      5.07 o 
   9   8   6      372.30      350.69     14.57 o 
  11   8   6      225.32      238.59     24.57 o 
  12   8   6       58.12       52.31     11.16 o 
  -4   9   6      152.24      181.74     15.23 o 
  -3   9   6       81.73       76.76     10.04 o 
  -2   9   6      435.82      467.79     36.81 o 
  -1   9   6        1.30        9.71      4.51 o 
   0   9   6       25.12       34.91      8.65 o 
   1   9   6        1.25        2.44      2.09 o 
   2   9   6      491.64      419.22     24.18 o 
   3   9   6        0.01        0.41      2.22 o 
   4   9   6      411.88      389.00     15.26 o 
   5   9   6      275.07      294.31     16.79 o 
   6   9   6      118.40      115.17      8.36 o 
   7   9   6        0.63        2.02      2.07 o 
   8   9   6      268.74      272.30     13.23 o 
   9   9   6      404.80      409.28     29.78 o 
  10   9   6       22.39       16.70      4.54 o 
  11   9   6        3.39        7.74      3.00 o 
  -3  10   6      155.47      158.28     13.01 o 
  -2  10   6       90.56      119.15     18.34 o 
  -1  10   6       35.01       40.28      7.02 o 
   0  10   6        0.00        4.41      2.69 o 
   1  10   6        0.59        9.14      3.30 o 
   2  10   6      111.58      125.76     10.77 o 
   3  10   6      126.50      124.33      7.59 o 
   4  10   6      158.40      180.03      8.46 o 
   5  10   6       77.71       87.26      8.14 o 
   6  10   6      473.50      489.63     21.40 o 
   7  10   6        3.55        9.28      2.65 o 
   8  10   6      157.29      139.07     10.93 o 
   9  10   6      389.87      346.86     21.85 o 
  10  10   6      206.42      205.19     11.95 o 
  11  10   6      180.95      175.84     26.84 o 
  -1  11   6       45.92       58.42      7.87 o 
   0  11   6        6.31       13.37      3.67 o 
   1  11   6        0.35        0.43      3.42 o 
   2  11   6       51.19       50.26      5.34 o 
   3  11   6       84.36       70.85      6.53 o 
   4  11   6      136.32      142.90     11.58 o 
   5  11   6      189.58      196.90     16.53 o 
   6  11   6       38.18       33.13      5.71 o 
   7  11   6      182.93      184.76     12.84 o 
   8  11   6       12.30       17.21      7.51 o 
   9  11   6      214.70      221.30     27.06 o 
  10  11   6       18.46       16.18      4.62 o 
   1  12   6       15.34       23.28      6.83 o 
   2  12   6        0.01       14.74      3.93 o 
   3  12   6      243.82      257.44     21.31 o 
   4  12   6       25.59       29.86      3.90 o 
   5  12   6        5.15       12.96      3.73 o 
   6  12   6       16.99       12.50      2.86 o 
   7  12   6      143.59      123.25     10.31 o 
   8  12   6      196.90      164.66     14.14 o 
  -5 -12   7       18.61       18.74      6.61 o 
  -4 -12   7      110.71      111.70     12.96 o 
  -3 -12   7        2.27        1.99      2.24 o 
  -2 -12   7        9.31        1.90      3.29 o 
  -7 -11   7       43.92       44.09     11.04 o 
  -6 -11   7       10.67       14.57      4.67 o 
  -5 -11   7        0.03        5.93      3.07 o 
  -4 -11   7       73.38       62.71      6.80 o 
  -3 -11   7       14.15       12.21      4.22 o 
  -2 -11   7      119.69      118.46     13.49 o 
  -1 -11   7       13.69        9.21      2.44 o 
   0 -11   7       21.14       19.55      3.05 o 
   1 -11   7       65.19       67.96      9.92 o 
   2 -11   7        0.60        4.68      5.66 o 
  -8 -10   7       25.24       29.28      6.90 o 
  -7 -10   7      531.60      587.76     15.69 o 
  -6 -10   7      144.52      193.55     22.80 o 
  -5 -10   7        7.21        5.44      2.86 o 
  -4 -10   7       97.18       85.38     10.89 o 
  -3 -10   7      217.53      221.93     15.47 o 
  -2 -10   7      206.70      233.06     13.53 o 
  -1 -10   7        4.73        3.96      2.99 o 
   0 -10   7       41.60       36.88      3.86 o 
   1 -10   7        7.15       14.94      2.78 o 
   2 -10   7       12.37        7.21      2.03 o 
   3 -10   7       28.40       25.79      7.01 o 
  -9  -9   7        3.12        9.27      3.76 o 
  -8  -9   7      162.33      200.78     18.85 o 
  -7  -9   7      198.89      209.72     17.57 o 
  -6  -9   7        3.06       13.01      5.28 o 
  -5  -9   7       39.15       28.19      7.39 o 
  -4  -9   7      133.49      129.68     18.45 o 
  -3  -9   7      471.39      515.82     34.45 o 
  -2  -9   7      207.15      212.66      7.96 o 
  -1  -9   7       22.05       11.58      8.60 o 
   0  -9   7     1043.01     1109.95     23.82 o 
   1  -9   7        8.96        6.06      2.10 o 
   2  -9   7       87.90       87.47      6.07 o 
   3  -9   7        9.06        8.52      2.97 o 
   4  -9   7       93.98       91.47     10.60 o 
   5  -9   7      147.97      156.11     22.28 o 
 -10  -8   7       69.10       83.64     12.97 o 
  -9  -8   7        5.85        7.41      4.00 o 
  -8  -8   7      165.49      155.99     13.50 o 
  -7  -8   7      143.83      192.34     21.82 o 
  -6  -8   7        1.41        7.81      4.83 o 
  -5  -8   7        4.74        6.81      5.42 o 
  -4  -8   7       38.89       45.97      9.39 o 
  -3  -8   7      241.02      239.99     10.62 o 
  -2  -8   7      305.23      306.98      9.04 o 
  -1  -8   7      214.88      243.81      9.55 o 
   0  -8   7        9.29        2.47      2.24 o 
   1  -8   7        0.35        4.17      3.00 o 
   2  -8   7        2.82       14.33      3.83 o 
   3  -8   7        9.08        7.77      2.63 o 
   4  -8   7      208.61      192.40     14.93 o 
   5  -8   7       44.38       36.97      6.79 o 
   6  -8   7        0.82        6.36      5.75 o 
 -10  -7   7        1.20        3.63      5.30 o 
  -9  -7   7       26.85       27.05      7.23 o 
  -8  -7   7      139.77      176.21     18.62 o 
  -7  -7   7      132.63      150.44     15.97 o 
  -6  -7   7       16.68        7.00      4.74 o 
  -5  -7   7      108.43       96.43     11.43 o 
  -4  -7   7        0.81       -5.11      3.93 o 
  -3  -7   7     1122.61     1175.90     16.81 o 
  -2  -7   7      229.39      223.14     13.03 o 
  -1  -7   7     2575.44     2957.78     99.92 o 
   0  -7   7      245.34      241.08     17.26 o 
   1  -7   7      210.31      210.44     14.98 o 
   2  -7   7        1.78        3.50      2.13 o 
   3  -7   7      356.97      348.25     13.67 o 
   4  -7   7      279.93      288.66      7.10 o 
   5  -7   7        1.23        3.89      2.10 o 
   6  -7   7        3.97        1.44      1.31 o 
   7  -7   7       12.69       12.58      2.93 o 
 -10  -6   7        7.50       22.80      6.41 o 
  -9  -6   7      193.17      204.03     18.59 o 
  -8  -6   7       19.85       18.45      7.32 o 
  -7  -6   7      341.80      294.41     15.18 o 
  -6  -6   7        5.76        8.11      5.39 o 
  -5  -6   7      149.95      150.97     21.61 o 
  -4  -6   7       44.11       42.22      7.55 o 
  -3  -6   7        0.14        1.84      3.45 o 
  -2  -6   7      100.31      111.65     11.02 o 
  -1  -6   7      196.62      183.54      8.68 o 
   0  -6   7      396.02      395.59      8.24 o 
   1  -6   7      107.59      102.88      8.05 o 
   2  -6   7      138.97      123.15      9.68 o 
   3  -6   7      655.68      669.47     14.03 o 
   4  -6   7      590.82      589.40     15.96 o 
   5  -6   7      218.94      205.99     19.15 o 
   6  -6   7       71.91       72.77      8.25 o 
   7  -6   7       22.75       12.77      3.16 o 
   8  -6   7       16.06        7.68      3.29 o 
 -10  -5   7      216.69      250.60     19.75 o 
  -9  -5   7      184.83      221.62     22.87 o 
  -8  -5   7        2.16        6.97      5.10 o 
  -7  -5   7      164.05      149.34     55.73 o 
  -6  -5   7      508.28      501.14     29.93 o 
  -5  -5   7       66.81       56.30      6.21 o 
  -4  -5   7      537.68      534.47      7.19 o 
  -3  -5   7       22.39       15.54      3.38 o 
  -2  -5   7     1592.93     1576.36     25.84 o 
  -1  -5   7        0.42        3.16      1.60 o 
   0  -5   7      424.09      415.99      9.19 o 
   1  -5   7      244.05      225.15      8.96 o 
   2  -5   7      171.58      146.20     20.79 o 
   3  -5   7       14.64       13.28      3.34 o 
   4  -5   7       61.02       55.27      5.00 o 
   5  -5   7        0.83        4.58      1.83 o 
   6  -5   7       28.35       28.72      4.90 o 
   7  -5   7       13.00       12.15      4.10 o 
   8  -5   7       15.56       13.94      2.69 o 
   9  -5   7      111.84       93.01     12.06 o 
 -10  -4   7       13.29        5.39      2.65 o 
  -9  -4   7      314.29      358.60     15.22 o 
  -8  -4   7      711.21      685.79     38.38 o 
  -7  -4   7      348.32      334.85     16.93 o 
  -6  -4   7        0.38        9.06      4.35 o 
  -5  -4   7        5.95       12.83      5.28 o 
  -4  -4   7        5.59        6.30      4.18 o 
  -3  -4   7      147.90      144.41      9.64 o 
  -2  -4   7        5.82       12.40      1.53 o 
  -1  -4   7      617.10      579.74     11.89 o 
   0  -4   7      872.06      891.12     17.33 o 
   1  -4   7       96.95      117.61      6.24 o 
   2  -4   7      478.12      502.96     11.84 o 
   3  -4   7     1225.96     1269.37     19.04 o 
   4  -4   7       28.01       25.59      3.44 o 
   5  -4   7        0.18        5.21      2.27 o 
   6  -4   7      307.83      307.79     14.11 o 
   7  -4   7       30.18       33.48      4.49 o 
   8  -4   7      276.83      283.27     19.16 o 
   9  -4   7       10.76        7.25      1.93 o 
  10  -4   7        5.78       10.76      2.71 o 
 -10  -3   7      210.05      267.36     22.57 o 
  -9  -3   7      103.99      124.08     15.66 o 
  -8  -3   7       43.89       38.53      5.03 o 
  -7  -3   7      825.59      803.22     22.57 o 
  -6  -3   7      323.41      307.15     11.67 o 
  -5  -3   7      126.04      107.65      9.41 o 
  -4  -3   7      775.82      790.23     18.62 o 
  -3  -3   7     1659.54     1666.28     34.98 o 
  -2  -3   7     1002.83     1041.55     11.82 o 
  -1  -3   7        0.06        1.09      0.95 o 
   0  -3   7       19.33       16.66      2.50 o 
   1  -3   7        0.15        3.47      1.28 o 
   2  -3   7      991.62      981.52     11.39 o 
   3  -3   7      929.00      960.87     13.50 o 
   4  -3   7      217.19      212.01     12.70 o 
   5  -3   7       49.44       55.27     10.73 o 
   6  -3   7       60.07       51.20      6.34 o 
   7  -3   7       52.77       50.02     13.01 o 
   8  -3   7       72.14       74.46      9.30 o 
   9  -3   7       63.99       62.52      7.67 o 
  10  -3   7       49.26       46.53      6.46 o 
 -10  -2   7      485.27      588.82     42.04 o 
  -9  -2   7      204.45      226.43     21.89 o 
  -8  -2   7        0.08        2.50      4.09 o 
  -7  -2   7      208.00      202.43      7.63 o 
  -6  -2   7       56.13       46.07      6.36 o 
  -5  -2   7      116.11      109.70     10.50 o 
  -4  -2   7      566.87      528.00     17.92 o 
  -3  -2   7      866.90      862.30     25.54 o 
  -2  -2   7     2474.68     2476.08     38.74 o 
  -1  -2   7       69.55       72.52      4.68 o 
   0  -2   7        7.76       16.25      5.04 o 
   1  -2   7     1162.68     1294.30     14.50 o 
   2  -2   7     1708.81     1792.91     19.62 o 
   3  -2   7      532.37      573.63     12.86 o 
   4  -2   7      505.04      476.04     10.27 o 
   5  -2   7       74.93       73.72     11.28 o 
   6  -2   7       42.65       42.72      6.50 o 
   7  -2   7       22.31        8.11      3.88 o 
   8  -2   7       19.13       13.78      4.76 o 
   9  -2   7        2.56        8.22      4.76 o 
  10  -2   7        3.74       10.55      4.18 o 
  11  -2   7       18.99       22.50      7.23 o 
  -9  -1   7       61.86       63.49     10.85 o 
  -8  -1   7        8.92        3.91      0.88 o 
  -7  -1   7      185.49      158.51      9.76 o 
  -5  -1   7      599.35      558.94     12.05 o 
  -4  -1   7      127.83      140.39     11.68 o 
  -3  -1   7     1288.55     1232.22     22.19 o 
  -2  -1   7       10.32       -1.19      2.51 o 
  -1  -1   7      282.89      255.43      4.05 o 
   0  -1   7       50.72       35.37      2.33 o 
   1  -1   7      822.67      755.84     26.26 o 
   2  -1   7       69.31       51.71      3.05 o 
   3  -1   7        1.38        4.14      2.34 o 
   4  -1   7       24.29       26.51      3.60 o 
   5  -1   7      108.67       82.76      5.04 o 
   6  -1   7       54.44       53.56      4.90 o 
   7  -1   7      202.85      182.81     13.97 o 
   8  -1   7      266.94      331.02     30.58 o 
   9  -1   7        8.92       14.54      6.80 o 
  10  -1   7      330.47      353.36     22.03 o 
  11  -1   7        7.89        2.86      4.21 o 
  -9   0   7       29.13       20.08      3.60 o 
  -8   0   7      127.61      101.44     11.88 o 
  -7   0   7       50.57       44.72      5.51 o 
  -6   0   7        0.03        1.88      2.06 o 
  -5   0   7        1.25        0.15      0.53 o 
  -4   0   7      666.44      620.28     25.79 o 
  -3   0   7     1134.02     1126.23     10.89 o 
  -2   0   7       21.72       15.06      2.76 o 
  -1   0   7      377.08      374.01      7.00 o 
   0   0   7       55.23       70.97      5.79 o 
   1   0   7     3697.07     4001.12     22.91 o 
   2   0   7     3696.29     3969.27     33.23 o 
   3   0   7     1211.81     1323.86     21.87 o 
   4   0   7       27.88       28.26      4.46 o 
   5   0   7      195.46      193.41      7.72 o 
   6   0   7      179.16      181.42     17.40 o 
   7   0   7      634.03      651.97     17.22 o 
   8   0   7       39.51       48.85      8.58 o 
   9   0   7        0.33        8.41      2.61 o 
  10   0   7       67.10       65.19     11.04 o 
  11   0   7       75.66       73.86      7.58 o 
  12   0   7      123.19      128.50     10.88 o 
  -9   1   7        1.20        9.71      2.56 o 
  -8   1   7      170.20      159.77     11.61 o 
  -7   1   7        4.94        5.20      3.57 o 
  -6   1   7      232.07      213.04     12.48 o 
  -5   1   7      209.42      204.41     19.15 o 
  -4   1   7     1029.01      943.40     24.52 o 
  -3   1   7      160.61      172.86     14.23 o 
  -2   1   7      984.59      985.69     15.66 o 
  -1   1   7      148.67      126.56     10.42 o 
   0   1   7     2207.56     2313.02     17.86 o 
   1   1   7        0.12        2.87      1.49 o 
   3   1   7      606.10      589.22     17.20 o 
   4   1   7      170.49      181.28     10.99 o 
   5   1   7        6.00        5.93      5.21 o 
   6   1   7       94.89       88.52     10.06 o 
   7   1   7     2121.49     2162.40     35.47 o 
   8   1   7      774.26      801.10     29.42 o 
   9   1   7       25.03       25.20      6.47 o 
  10   1   7       87.60       86.70      9.29 o 
  11   1   7      143.28      155.17     10.64 o 
  12   1   7       96.63      106.79     13.90 o 
  -9   2   7      101.47       83.06     10.27 o 
  -8   2   7       74.00       59.54      5.78 o 
  -7   2   7       38.38       45.86      7.54 o 
  -6   2   7      661.88      584.86     15.30 o 
  -5   2   7      303.65      284.62      7.31 o 
  -4   2   7        3.60        4.08      3.29 o 
  -3   2   7       41.19       71.02     13.90 o 
  -2   2   7        5.60        3.44      4.53 o 
  -1   2   7        0.89        9.53      5.04 o 
   0   2   7       58.58       60.17      9.64 o 
   1   2   7      138.29      168.36     22.19 o 
   2   2   7      770.67      902.00     12.29 o 
   3   2   7      166.00      173.56     11.56 o 
   4   2   7     2921.86     3074.14     25.33 o 
   5   2   7      490.19      513.09     16.24 o 
   6   2   7      785.26      840.39     16.86 o 
   7   2   7      131.72      115.53      5.08 o 
   8   2   7      215.88      213.13     16.22 o 
   9   2   7       67.40       64.94      5.97 o 
  10   2   7      287.10      301.01     12.35 o 
  11   2   7       23.50       27.05      3.37 o 
  12   2   7        2.60        5.14      4.42 o 
  -8   3   7       10.01        5.65      1.19 o 
  -7   3   7       12.07        7.28      2.11 o 
  -6   3   7        2.83        3.80      2.28 o 
  -5   3   7      685.55      669.96     34.71 o 
  -4   3   7     1023.63     1041.46     30.43 o 
  -3   3   7      216.36      193.43     14.06 o 
  -2   3   7       33.40       39.30      8.09 o 
  -1   3   7        3.27       16.34      3.90 o 
   0   3   7      338.48      313.24      9.95 o 
   1   3   7       28.10       26.77      3.90 o 
   2   3   7       23.85       10.78      3.11 o 
   3   3   7      758.34      777.53     17.81 o 
   4   3   7      244.26      238.31      6.89 o 
   5   3   7      110.27       94.15      5.07 o 
   6   3   7      993.84      947.92     17.01 o 
   7   3   7      104.87       97.75      5.82 o 
   8   3   7       66.55       60.20      5.17 o 
   9   3   7        2.07        0.67      1.37 o 
  10   3   7       71.04       77.06      8.29 o 
  11   3   7       34.59       34.57      4.51 o 
  12   3   7       10.59       14.69      6.00 o 
  -8   4   7       15.09       15.81      6.23 o 
  -7   4   7        0.65        4.74      3.09 o 
  -6   4   7       18.46       22.28      3.98 o 
  -5   4   7      376.82      396.99      9.42 o 
  -4   4   7       18.47       20.51      2.71 o 
  -3   4   7      152.86      159.27     24.36 o 
  -2   4   7      108.66      126.31     31.05 o 
  -1   4   7      729.70      698.89     17.66 o 
   0   4   7      525.33      478.29     15.83 o 
   1   4   7      735.70      712.51     22.73 o 
   2   4   7      106.58      129.10     15.64 o 
   3   4   7       62.37       60.33      3.37 o 
   4   4   7      577.72      579.80     37.21 o 
   5   4   7     1693.30     1871.58     24.06 o 
   6   4   7      413.00      419.06     12.96 o 
   7   4   7      404.50      423.79      5.92 o 
   8   4   7        3.61        4.84      1.13 o 
   9   4   7      208.32      183.67     10.02 o 
  10   4   7       96.94       95.25     12.20 o 
  11   4   7      331.91      335.30     22.11 o 
  12   4   7        9.85        5.48      5.02 o 
  -7   5   7       50.55       57.88      5.99 o 
  -6   5   7      567.62      652.03     23.05 o 
  -5   5   7      256.23      265.98     21.00 o 
  -4   5   7       22.11       26.24      4.25 o 
  -3   5   7        4.31        2.79      2.65 o 
  -2   5   7      709.39      698.59     18.64 o 
  -1   5   7       71.71       64.70     11.32 o 
   0   5   7       83.03       87.01     14.01 o 
   1   5   7      480.90      424.82     16.80 o 
   2   5   7     1311.45     1305.17     27.96 o 
   3   5   7       21.59       29.40      3.94 o 
   4   5   7       46.36       51.94      7.32 o 
   5   5   7     1063.86     1038.67     17.35 o 
   6   5   7        0.29        4.13      1.51 o 
   7   5   7      104.67      104.25      4.08 o 
   8   5   7      257.87      256.14     13.36 o 
   9   5   7      162.84      154.68     10.83 o 
  10   5   7        4.88        7.28      1.43 o 
  11   5   7      554.71      544.39     12.61 o 
  12   5   7        3.18        4.39      3.65 o 
  -7   6   7       61.69       49.71      7.43 o 
  -6   6   7        0.13        3.89      1.73 o 
  -5   6   7      145.24      168.72     18.22 o 
  -4   6   7       37.91       31.87      5.36 o 
  -3   6   7       58.08       53.34      9.85 o 
  -2   6   7     1164.04     1116.60     23.12 o 
  -1   6   7      693.65      652.20     18.99 o 
   0   6   7      335.97      299.55     10.30 o 
   1   6   7      225.22      215.81     27.68 o 
   2   6   7      316.35      336.18     33.58 o 
   3   6   7      241.56      236.13     11.41 o 
   4   6   7     1755.58     1862.68     20.91 o 
   5   6   7     1115.20     1128.10     15.70 o 
   6   6   7       85.75       92.35      7.48 o 
   7   6   7       30.74       27.81      3.06 o 
   8   6   7       30.01       18.12      1.81 o 
   9   6   7       85.58       87.86      5.96 o 
  10   6   7       97.59       99.26     10.02 o 
  11   6   7        0.06        5.42      2.66 o 
  12   6   7      132.30      140.12     16.11 o 
  -6   7   7       99.40       92.13      9.41 o 
  -5   7   7        7.91        9.12      2.33 o 
  -4   7   7       21.30       26.10      5.51 o 
  -3   7   7       67.23       45.33     16.37 o 
  -2   7   7      184.58      140.88     11.81 o 
  -1   7   7      142.69      128.89     25.88 o 
   0   7   7      107.12      105.57     24.21 o 
   1   7   7      204.40      194.64      9.78 o 
   2   7   7      538.10      531.38     27.20 o 
   3   7   7      329.70      349.28     10.29 o 
   4   7   7        6.22        7.03      1.89 o 
   5   7   7      376.91      368.53      8.98 o 
   6   7   7       61.07       54.51      4.11 o 
   7   7   7       23.40       22.89      3.83 o 
   8   7   7       49.06       41.94      4.86 o 
   9   7   7      101.87       85.79      9.59 o 
  10   7   7      130.65      108.75     14.77 o 
  11   7   7       49.97       44.54      5.47 o 
  12   7   7      154.26      107.30     20.03 o 
  -5   8   7        4.42        1.32      8.76 o 
  -4   8   7       15.40       15.34      2.49 o 
  -3   8   7      139.84      145.00     24.50 o 
  -2   8   7        0.65        0.66      0.73 o 
  -1   8   7      112.51       94.46     13.97 o 
   0   8   7      411.31      369.38     16.87 o 
   1   8   7       29.33       22.92      3.89 o 
   2   8   7       51.49       37.47      5.48 o 
   3   8   7      126.79      113.07      7.18 o 
   4   8   7     1660.18     1674.15     19.39 o 
   5   8   7      430.81      449.53     13.15 o 
   6   8   7       11.29       13.59      2.41 o 
   7   8   7        2.71        7.36      3.25 o 
   8   8   7      122.73      114.28      7.52 o 
   9   8   7        3.07        3.67      1.09 o 
  10   8   7       80.33       56.95      6.26 o 
  11   8   7       25.88       23.22      4.69 o 
  12   8   7      337.58      327.67     15.80 o 
  -4   9   7       27.81       39.38      6.27 o 
  -3   9   7       10.27       16.66      4.69 o 
  -2   9   7       32.96       18.64      4.39 o 
  -1   9   7       11.46        3.11      2.88 o 
   0   9   7      380.96      399.25     38.87 o 
   1   9   7        2.33        5.31      1.55 o 
   2   9   7       27.75       32.19      7.03 o 
   3   9   7      261.11      249.04     16.56 o 
   4   9   7       39.35       37.73      6.16 o 
   5   9   7        2.29        4.90      2.43 o 
   6   9   7      285.27      269.28     10.91 o 
   7   9   7      186.03      179.91     12.25 o 
   8   9   7       74.37       72.18      6.14 o 
   9   9   7        3.30        4.81      2.21 o 
  10   9   7       39.14       34.32      4.89 o 
  11   9   7      240.21      239.03     23.96 o 
  -2  10   7       13.39       12.39      5.58 o 
  -1  10   7       65.16       80.02     14.80 o 
   0  10   7      300.69      326.81     16.94 o 
   1  10   7        0.00        4.93      2.51 o 
   2  10   7       28.65       22.91      3.70 o 
   3  10   7        2.48        7.12      1.88 o 
   4  10   7      564.40      582.08     18.45 o 
   5  10   7        9.71       12.68      3.06 o 
   6  10   7        9.27       11.07      3.36 o 
   7  10   7       93.05       84.49      5.35 o 
   8  10   7       13.43       10.88      2.15 o 
   9  10   7        2.23        9.61      4.25 o 
  10  10   7       20.95       16.93      2.67 o 
  11  10   7       56.06       48.62      9.53 o 
  -1  11   7      107.18      108.31     11.82 o 
   0  11   7        0.14       11.17      4.12 o 
   1  11   7       18.81       20.67      3.97 o 
   2  11   7      187.19      194.95     10.87 o 
   3  11   7      142.75      172.85     12.81 o 
   4  11   7       10.85       16.66      3.42 o 
   5  11   7        0.18        8.82      2.22 o 
   6  11   7       53.92       52.22      5.21 o 
   7  11   7       85.38       85.19      5.78 o 
   8  11   7        0.70        4.50      3.21 o 
   9  11   7       13.53       11.11      1.92 o 
  10  11   7      125.35      122.22     21.57 o 
   2  12   7      163.89      171.07     11.42 o 
   3  12   7      301.92      283.40     20.61 o 
   4  12   7       62.56       56.83      5.43 o 
   5  12   7       39.77       36.84      5.15 o 
   6  12   7       54.59       57.50      5.04 o 
   7  12   7        1.65        3.11      3.60 o 
   8  12   7        3.33        5.96      2.17 o 
  -6 -11   8        3.09        4.96      2.26 o 
  -5 -11   8      118.84      112.38      8.05 o 
  -4 -11   8       56.74       53.57      4.37 o 
  -3 -11   8       51.12       54.58      4.72 o 
  -2 -11   8        9.81       11.05      2.46 o 
  -1 -11   8      229.42      235.70     13.23 o 
   0 -11   8       89.56      108.50      8.60 o 
   1 -11   8       42.65       36.84      5.74 o 
  -8 -10   8       93.42       97.84     15.83 o 
  -7 -10   8        2.06        8.34      7.18 o 
  -6 -10   8       43.13       35.63      3.89 o 
  -5 -10   8       19.86       14.85      2.70 o 
  -4 -10   8       36.62       28.05      4.24 o 
  -3 -10   8        3.64        3.15      1.22 o 
  -2 -10   8       69.88       64.17      4.68 o 
  -1 -10   8      401.26      394.09     17.19 o 
   0 -10   8      118.06      112.14      7.57 o 
   1 -10   8       56.85       43.75      4.81 o 
   2 -10   8        3.78        5.55      3.71 o 
   3 -10   8      116.03      103.10     10.26 o 
  -8  -9   8      117.81      115.39     16.73 o 
  -7  -9   8        1.02        1.95      2.37 o 
  -6  -9   8       33.26       33.47      6.51 o 
  -5  -9   8       20.12       17.88      5.78 o 
  -4  -9   8        0.99        0.30      1.73 o 
  -3  -9   8       13.24       13.40      5.58 o 
  -2  -9   8       15.43       10.29      3.21 o 
  -1  -9   8       66.19       48.94      8.62 o 
   0  -9   8       19.84       16.96      4.64 o 
   1  -9   8        0.83        7.93      2.64 o 
   2  -9   8      187.67      180.91     14.91 o 
   3  -9   8       72.96       68.84      6.04 o 
   4  -9   8       78.90       81.86      7.13 o 
   5  -9   8       38.22       38.80     15.19 o 
  -9  -8   8        0.10        7.60      3.04 o 
  -8  -8   8       47.59       36.63      7.13 o 
  -7  -8   8       61.81       46.99      6.74 o 
  -6  -8   8       12.88        9.86      9.39 o 
  -5  -8   8      448.21      398.04     11.82 o 
  -4  -8   8       41.29       39.20      5.65 o 
  -3  -8   8       10.25        8.63      3.10 o 
  -2  -8   8      210.06      192.19      6.91 o 
  -1  -8   8       88.13       93.96      9.60 o 
   0  -8   8      241.27      221.22     10.91 o 
   1  -8   8        1.63        4.12      1.84 o 
   2  -8   8      114.87      117.34     15.59 o 
   3  -8   8        0.91        1.74      2.22 o 
   4  -8   8        3.29       10.44      2.64 o 
   5  -8   8       14.42       15.38      3.60 o 
   6  -8   8      133.00      135.97     14.53 o 
  -9  -7   8      148.04      187.78     21.52 o 
  -8  -7   8      191.14      179.70     14.66 o 
  -7  -7   8      145.10      140.65     16.62 o 
  -6  -7   8      164.14      136.26     22.85 o 
  -5  -7   8      443.55      399.22     11.68 o 
  -4  -7   8       86.93       72.11      7.61 o 
  -3  -7   8      194.17      176.90      9.15 o 
  -2  -7   8      226.27      245.11     27.91 o 
  -1  -7   8      593.52      591.10     22.56 o 
   0  -7   8        5.75        4.18      1.22 o 
   1  -7   8        0.49        3.71      4.09 o 
   2  -7   8       95.33       82.04      6.78 o 
   3  -7   8        4.61        3.17      2.48 o 
   4  -7   8       58.64       62.51      7.61 o 
   5  -7   8      220.71      184.87     21.82 o 
   6  -7   8        0.43        3.88      1.83 o 
   7  -7   8        4.02        0.13      1.66 o 
 -10  -6   8        1.43       15.18      5.81 o 
  -9  -6   8        9.74        5.94      3.08 o 
  -8  -6   8        8.46        6.39      5.28 o 
  -7  -6   8       60.22       55.87      8.09 o 
  -6  -6   8      768.05      726.55     34.79 o 
  -5  -6   8      181.67      164.96     12.78 o 
  -4  -6   8      256.45      252.36     31.78 o 
  -3  -6   8      850.79      847.14     14.46 o 
  -2  -6   8     3407.99     3750.16     64.05 o 
  -1  -6   8      244.91      220.35     16.73 o 
   0  -6   8      295.28      288.97     12.65 o 
   1  -6   8      456.05      456.10     10.51 o 
   2  -6   8       90.75       99.39      9.63 o 
   3  -6   8       19.10       17.41      3.66 o 
   4  -6   8      176.57      194.95     10.60 o 
   5  -6   8      226.39      226.07     15.99 o 
   6  -6   8      161.85      153.71     14.72 o 
   7  -6   8       24.21       12.51      2.86 o 
   8  -6   8       30.40       23.97      4.71 o 
 -10  -5   8       22.27       31.96      8.46 o 
  -9  -5   8       32.53       21.82      5.32 o 
  -8  -5   8       10.15       16.34      4.24 o 
  -7  -5   8      258.68      317.51     30.84 o 
  -6  -5   8       59.55       61.91      9.23 o 
  -5  -5   8        9.74        4.53      1.91 o 
  -4  -5   8       53.22       46.67      3.91 o 
  -3  -5   8      117.53      102.63      7.50 o 
  -2  -5   8     1191.29     1215.44     17.21 o 
  -1  -5   8        4.69        4.50      1.57 o 
   0  -5   8      163.77      169.73     12.84 o 
   1  -5   8       41.14       35.72      3.80 o 
   2  -5   8       21.61       20.66      3.19 o 
   3  -5   8       54.22       59.74      8.25 o 
   4  -5   8      505.95      470.59     11.17 o 
   5  -5   8      346.58      323.50      8.79 o 
   6  -5   8        8.12        1.00      1.25 o 
   7  -5   8       77.60       76.16      6.81 o 
   8  -5   8       11.96       13.79      2.58 o 
   9  -5   8      128.06      129.38     17.41 o 
 -10  -4   8       55.77       46.34      7.37 o 
  -9  -4   8       77.61       69.47     10.69 o 
  -8  -4   8      192.70      182.80     14.37 o 
  -7  -4   8      177.31      172.05     12.38 o 
  -6  -4   8      186.18      148.21     53.43 o 
  -5  -4   8      398.83      401.51     26.17 o 
  -4  -4   8      475.73      422.75     12.13 o 
  -3  -4   8     2936.21     2800.79    119.36 o 
  -2  -4   8      193.27      195.72     22.22 o 
  -1  -4   8      836.43      823.13     12.86 o 
   0  -4   8       81.96       84.95      9.47 o 
   1  -4   8      331.74      291.00      7.97 o 
   2  -4   8      511.88      535.27     11.33 o 
   3  -4   8      281.57      291.83      5.78 o 
   4  -4   8     1403.26     1478.66     40.33 o 
   5  -4   8        1.18        0.85      1.52 o 
   6  -4   8      277.02      271.41      9.94 o 
   7  -4   8      490.80      477.66     10.63 o 
   8  -4   8      304.89      302.94      7.05 o 
   9  -4   8        3.43        4.22      2.44 o 
 -10  -3   8        2.75        4.16      3.93 o 
  -9  -3   8       70.95       72.79      9.64 o 
  -8  -3   8       76.68       66.31      6.82 o 
  -7  -3   8      291.81      282.60      9.98 o 
  -6  -3   8      112.35      113.28     11.71 o 
  -5  -3   8        1.47       28.54      8.67 o 
  -4  -3   8      570.54      558.40     14.87 o 
  -3  -3   8      925.14      906.18     21.22 o 
  -2  -3   8      148.96      164.34      7.19 o 
  -1  -3   8      614.69      644.90     15.22 o 
   0  -3   8       39.30       43.07      6.65 o 
   1  -3   8      150.08      138.18      8.55 o 
   2  -3   8      366.24      372.90      8.78 o 
   3  -3   8     1943.01     2011.02     37.15 o 
   4  -3   8      681.41      613.66     10.20 o 
   5  -3   8        8.91        8.45      1.69 o 
   6  -3   8      213.30      204.10     27.81 o 
   7  -3   8      578.53      600.21     15.44 o 
   8  -3   8      901.77      869.16     31.35 o 
   9  -3   8       28.12       21.73      2.37 o 
  10  -3   8      293.51      322.98     13.69 o 
 -10  -2   8       94.13      100.75     17.01 o 
  -9  -2   8        0.51       -1.53      4.32 o 
  -8  -2   8      336.76      359.94     16.39 o 
  -7  -2   8        3.04       13.75      8.23 o 
  -6  -2   8        2.26        1.97      3.35 o 
  -5  -2   8      631.78      609.63     11.94 o 
  -4  -2   8     1942.61     1889.32     43.13 o 
  -3  -2   8        9.94        7.46      2.74 o 
  -2  -2   8      765.51      761.04     22.47 o 
  -1  -2   8      168.26      171.77      5.96 o 
   0  -2   8       41.61       72.33      5.77 o 
   1  -2   8        6.30        6.49      1.46 o 
   2  -2   8      591.35      685.29     13.47 o 
   3  -2   8     1358.67     1433.35     16.32 o 
   4  -2   8      253.64      235.96      8.46 o 
   5  -2   8       67.76       47.89      4.62 o 
   6  -2   8      103.43      105.84     19.95 o 
   7  -2   8      694.80      678.98     16.84 o 
   8  -2   8        9.62        4.65      2.12 o 
   9  -2   8       20.54       18.04      2.47 o 
  10  -2   8        0.01        2.66      4.17 o 
  11  -2   8        2.03       -0.44      4.16 o 
  -9  -1   8       61.10       55.48      9.04 o 
  -8  -1   8      550.38      528.72     18.45 o 
  -7  -1   8       89.75       86.93      9.10 o 
  -6  -1   8      139.25      146.85     12.33 o 
  -5  -1   8      288.69      260.75     12.27 o 
  -4  -1   8     1916.21     2003.13     31.06 o 
  -3  -1   8        8.94        7.70      2.75 o 
  -2  -1   8      747.26      725.53     22.17 o 
  -1  -1   8       80.85       87.58      7.26 o 
   0  -1   8        0.66        1.21      1.21 o 
   1  -1   8      574.32      620.00     15.77 o 
   2  -1   8     1664.66     1724.45     61.62 o 
   3  -1   8      159.20      126.38     18.62 o 
   4  -1   8      293.05      291.38      6.37 o 
   5  -1   8       49.33       40.64      5.78 o 
   6  -1   8       53.38       42.43      3.71 o 
   7  -1   8      139.78      114.53      6.75 o 
   8  -1   8        5.76        8.60      7.05 o 
   9  -1   8        0.58        0.77      3.90 o 
  10  -1   8       14.04       14.14      2.61 o 
  11  -1   8        6.99        2.84      4.14 o 
  -8   0   8      164.05      122.18     16.31 o 
  -7   0   8       25.33       25.46      6.36 o 
  -6   0   8      949.83      917.43     33.12 o 
  -4   0   8      447.99      386.50      8.71 o 
  -3   0   8       99.07       93.19      7.24 o 
  -2   0   8     1086.82     1053.29     20.52 o 
  -1   0   8      275.12      265.15     19.57 o 
   0   0   8     1474.11     1589.71     35.28 o 
   1   0   8      613.05      727.84     14.84 o 
   2   0   8     3160.27     3302.47     46.16 o 
   3   0   8      787.17      781.77     20.78 o 
   4   0   8      315.41      306.96      9.06 o 
   5   0   8      125.80      137.07      9.18 o 
   6   0   8      417.95      455.38     26.96 o 
   7   0   8       36.50       22.62      3.01 o 
   8   0   8      150.27      155.69     10.25 o 
   9   0   8       85.37       81.33      7.41 o 
  10   0   8       81.27       71.39      7.39 o 
  11   0   8      129.90      152.44      8.53 o 
  -8   1   8       53.13       34.93      8.32 o 
  -7   1   8      131.93      109.75     13.39 o 
  -6   1   8      137.82      126.51     11.81 o 
  -5   1   8      838.41      858.36     10.73 o 
  -4   1   8      163.20      149.60      9.77 o 
  -3   1   8      171.30      180.10     17.37 o 
  -2   1   8       10.37       17.11      5.59 o 
  -1   1   8       32.93       41.97      4.74 o 
   0   1   8       14.36       15.76      2.40 o 
   1   1   8       63.76       67.06      8.01 o 
   2   1   8     4171.29     4550.58     66.91 o 
   3   1   8     2171.66     2251.80     41.45 o 
   4   1   8       19.13       17.08      3.37 o 
   5   1   8       65.46       58.17      9.20 o 
   6   1   8      762.38      800.04     19.48 o 
   7   1   8      112.05      105.70      8.99 o 
   8   1   8      486.48      478.85     17.57 o 
   9   1   8       50.89       41.49      9.23 o 
  10   1   8       75.36       73.83     11.48 o 
  11   1   8       11.65        8.39      2.81 o 
  12   1   8       12.30       13.88      3.78 o 
  -8   2   8        0.14        1.99      2.14 o 
  -7   2   8       57.17       54.28      4.23 o 
  -6   2   8      116.07      113.73     11.30 o 
  -5   2   8      540.42      528.05     16.66 o 
  -4   2   8      100.25       98.83     10.68 o 
  -3   2   8      225.47      218.44     22.71 o 
  -2   2   8      787.44      817.67     19.03 o 
  -1   2   8     1120.12     1123.85     22.15 o 
   0   2   8     1964.45     2226.89     36.19 o 
   1   2   8     1138.82     1070.97     21.17 o 
   2   2   8     4325.65     4559.98    120.01 o 
   3   2   8       97.05       94.12     11.65 o 
   4   2   8      224.15      209.84     25.90 o 
   5   2   8      131.95      129.23     13.64 o 
   6   2   8      937.41      959.80     15.56 o 
   7   2   8       24.84       19.84      3.09 o 
   8   2   8        5.83        4.49      1.16 o 
   9   2   8      119.28      107.33     14.55 o 
  10   2   8        0.05        1.61      1.58 o 
  11   2   8        0.97        7.10      2.91 o 
  12   2   8       60.58       63.54     15.84 o 
  -8   3   8       11.48        2.94      3.07 o 
  -7   3   8        4.43        3.58      1.34 o 
  -6   3   8      642.73      607.24     13.18 o 
  -5   3   8       99.51       90.50     10.65 o 
  -4   3   8      338.96      326.43     11.70 o 
  -3   3   8        3.57       10.16      3.56 o 
  -2   3   8      825.58      866.64     20.80 o 
  -1   3   8      690.72      646.28     23.66 o 
   0   3   8      491.35      453.91     14.01 o 
   1   3   8      221.16      228.01     16.92 o 
   2   3   8     1535.68     1580.50     27.80 o 
   3   3   8      802.64      904.09     18.55 o 
   4   3   8      537.22      526.27     15.93 o 
   5   3   8      241.46      231.49     10.10 o 
   6   3   8      521.64      497.09     23.08 o 
   7   3   8      187.66      169.03     11.43 o 
   8   3   8        1.22       -0.44      2.01 o 
   9   3   8       23.06       19.50      4.31 o 
  10   3   8       33.96       34.48      6.64 o 
  11   3   8      222.09      223.34     14.79 o 
  12   3   8        0.18        4.04      4.85 o 
  -8   4   8       77.50       75.82      7.76 o 
  -7   4   8       19.68       19.31      3.00 o 
  -6   4   8      578.61      600.62     10.18 o 
  -5   4   8        1.51        5.49      2.15 o 
  -4   4   8        0.20        4.65      4.56 o 
  -3   4   8      415.78      350.58     17.76 o 
  -2   4   8        2.25        1.58      2.35 o 
  -1   4   8       69.74       73.60     14.43 o 
   0   4   8     1780.07     1729.85     36.51 o 
   1   4   8      705.12      646.35     17.71 o 
   2   4   8      169.37      140.28     14.08 o 
   3   4   8      243.52      300.90     17.06 o 
   4   4   8      455.80      463.75     10.75 o 
   5   4   8      382.40      362.39     21.91 o 
   6   4   8      109.60      115.51      7.82 o 
   7   4   8      128.87      102.35      5.65 o 
   8   4   8      236.24      231.78     14.37 o 
   9   4   8        0.13        1.98      1.14 o 
  10   4   8       12.57       10.36      1.88 o 
  11   4   8      328.62      386.93     22.54 o 
  12   4   8      514.20      554.76     27.53 o 
  -7   5   8       82.64       70.55     11.32 o 
  -6   5   8        9.26        9.41      3.38 o 
  -5   5   8       48.99       52.01      8.12 o 
  -4   5   8        9.94        8.01      5.28 o 
  -3   5   8      240.74      250.46     25.66 o 
  -2   5   8       92.76       96.10     12.81 o 
  -1   5   8      599.77      547.90     15.87 o 
   0   5   8       28.40       13.36      4.72 o 
   1   5   8      223.01      208.21     27.10 o 
   2   5   8       24.70       17.27      6.07 o 
   3   5   8      261.49      314.52     27.26 o 
   4   5   8      117.84      112.65      8.54 o 
   5   5   8        9.18       14.32      1.85 o 
   6   5   8        2.64        7.10      1.60 o 
   7   5   8        5.70        7.21      2.53 o 
   8   5   8      258.13      214.39     12.95 o 
   9   5   8       75.82       63.15      4.60 o 
  10   5   8        5.59        3.00      1.31 o 
  11   5   8       37.60       44.60      6.53 o 
  12   5   8      138.83      141.09     10.15 o 
  -6   6   8      392.13      438.12     12.57 o 
  -5   6   8        3.71        4.10      1.89 o 
  -4   6   8      331.31      345.54     31.37 o 
  -3   6   8      101.89      110.21     18.20 o 
  -2   6   8       56.62       76.00     12.90 o 
  -1   6   8      177.47      151.78     20.41 o 
   0   6   8      837.59      842.33     21.03 o 
   1   6   8      475.73      470.83     37.09 o 
   2   6   8      231.72      232.94     29.00 o 
   3   6   8       71.03       71.20      5.91 o 
   4   6   8       62.31       60.47      5.24 o 
   5   6   8        0.06        2.16      1.80 o 
   6   6   8        3.39        9.00      5.12 o 
   7   6   8      391.44      377.53     10.07 o 
   8   6   8       30.54       25.85      5.44 o 
   9   6   8        6.06        2.79      1.34 o 
  10   6   8       16.87       19.81      6.10 o 
  11   6   8      144.99      154.04     10.73 o 
  12   6   8       64.15       80.18      7.30 o 
  -5   7   8       32.62       19.87      4.01 o 
  -4   7   8       25.51       20.38      3.02 o 
  -3   7   8       41.93       26.99      6.68 o 
  -2   7   8      166.65      110.85     22.07 o 
  -1   7   8        8.24        5.97      2.10 o 
   0   7   8       29.38        5.11      5.89 o 
   1   7   8      192.86      185.00     25.87 o 
   2   7   8      134.76      114.69     14.20 o 
   3   7   8      102.42       97.14      5.68 o 
   4   7   8     1512.11     1532.50     28.77 o 
   5   7   8       40.38       36.19      3.59 o 
   6   7   8      356.82      309.24     11.72 o 
   7   7   8       50.43       66.41      5.27 o 
   8   7   8       39.18       34.19      3.57 o 
   9   7   8      173.28      163.46      7.17 o 
  10   7   8      167.81      125.03     15.06 o 
  11   7   8       11.19        7.25      1.88 o 
  12   7   8       87.67      106.35     15.13 o 
  -4   8   8      228.98      253.60     21.10 o 
  -3   8   8        1.36        2.09      2.16 o 
  -2   8   8        0.04        3.04      1.37 o 
  -1   8   8      615.25      568.62     24.24 o 
   0   8   8       74.91       93.05     18.07 o 
   1   8   8        9.21       11.44      3.11 o 
   2   8   8        7.48        8.55      2.42 o 
   3   8   8      331.52      296.18      8.89 o 
   4   8   8      147.89      132.97      9.83 o 
   5   8   8       63.93       58.03      7.13 o 
   6   8   8      422.98      419.04     14.63 o 
   7   8   8       14.86       15.33      2.76 o 
   8   8   8       76.20       53.82      7.28 o 
   9   8   8        7.23        4.84      1.49 o 
  10   8   8      219.07      199.09     11.37 o 
  11   8   8       65.86       63.97     15.27 o 
  -3   9   8       85.36       70.12     13.34 o 
  -2   9   8       21.67       25.24      5.58 o 
  -1   9   8      157.58      130.40     36.92 o 
   0   9   8       40.58       27.13     10.26 o 
   1   9   8       21.46       18.67      4.97 o 
   2   9   8      113.77      110.18      9.48 o 
   3   9   8      279.80      283.97     12.65 o 
   4   9   8       21.65       22.19      3.20 o 
   5   9   8      217.73      197.29      7.35 o 
   6   9   8       47.02       51.63      4.10 o 
   7   9   8       29.37       23.87      3.73 o 
   8   9   8      144.24      123.95      7.56 o 
   9   9   8      124.81      120.81      8.18 o 
  10   9   8      182.16      148.72     10.53 o 
  11   9   8      148.07      153.25     14.37 o 
  -2  10   8      320.96      336.66     46.99 o 
  -1  10   8      150.01      172.77     17.78 o 
   0  10   8       32.69       23.43      3.90 o 
   1  10   8        8.79        6.43      2.36 o 
   2  10   8       12.84       10.14      3.74 o 
   3  10   8       15.66       19.18      2.59 o 
   4  10   8       93.95      104.58      8.46 o 
   5  10   8      141.65      129.74      7.23 o 
   6  10   8        1.97        5.67      2.25 o 
   7  10   8       99.59       89.06      6.38 o 
   8  10   8      195.39      178.06     11.98 o 
   9  10   8      390.03      392.05     19.36 o 
  10  10   8      151.39      139.65      7.53 o 
   0  11   8       49.14       40.68      6.87 o 
   1  11   8       10.36        3.29      5.14 o 
   2  11   8       65.23       77.32      7.83 o 
   3  11   8        4.41        2.43      3.18 o 
   4  11   8      400.19      390.24     25.24 o 
   5  11   8       93.13       99.58      6.25 o 
   6  11   8       18.51       20.04      3.07 o 
   7  11   8        5.73        7.10      3.30 o 
   8  11   8       44.70       51.14      4.15 o 
   9  11   8       85.19       83.15      7.89 o 
   3  12   8       48.21       42.71      6.20 o 
   4  12   8       29.26       14.81      5.79 o 
   5  12   8       19.18       14.40      2.85 o 
   6  12   8        4.82       11.05      3.19 o 
   7  12   8       31.63       25.39      5.27 o 
  -5 -11   9        5.21        4.78      2.46 o 
  -4 -11   9       13.77        8.35      2.70 o 
  -3 -11   9       12.14        8.23      2.22 o 
  -2 -11   9      144.34      120.50     29.46 o 
  -1 -11   9       87.00       75.73      8.66 o 
   0 -11   9        0.24        3.59      3.67 o 
  -7 -10   9       37.67       51.36     10.62 o 
  -6 -10   9      208.90      219.00     19.41 o 
  -5 -10   9       19.80       12.56      3.08 o 
  -4 -10   9       19.91       16.23      3.06 o 
  -3 -10   9        4.20        3.01      1.67 o 
  -2 -10   9       61.02       68.76      6.38 o 
  -1 -10   9       16.84        9.61      2.16 o 
   0 -10   9       78.75       75.49      7.38 o 
   1 -10   9      117.64      115.54      9.38 o 
   2 -10   9       37.87       34.61      5.86 o 
  -8  -9   9       34.16       35.53      9.69 o 
  -7  -9   9       42.57       42.30      7.18 o 
  -6  -9   9      143.92      158.41     23.22 o 
  -5  -9   9       86.95       72.89     16.73 o 
  -4  -9   9        0.81        4.44      4.14 o 
  -3  -9   9        0.03        9.81      5.69 o 
  -2  -9   9      592.09      599.79     39.03 o 
  -1  -9   9      103.11       91.26     10.68 o 
   0  -9   9       48.90       50.24      4.90 o 
   1  -9   9      376.30      387.86     11.08 o 
   2  -9   9        8.23        7.19      2.22 o 
   3  -9   9        7.18        3.68      3.13 o 
   4  -9   9       22.06       24.22      7.07 o 
  -8  -8   9       68.24       73.49     12.32 o 
  -7  -8   9      351.47      396.88     29.49 o 
  -6  -8   9        0.17        4.07      4.58 o 
  -5  -8   9       90.24       69.08     28.21 o 
  -4  -8   9       12.87        7.75      3.18 o 
  -3  -8   9       42.03       48.14      7.22 o 
  -2  -8   9        9.05        7.62      2.61 o 
  -1  -8   9      364.29      392.62     20.09 o 
   0  -8   9      284.90      293.25     14.90 o 
   1  -8   9      140.65      130.17      7.85 o 
   2  -8   9       40.70       34.76      5.79 o 
   3  -8   9       28.82       25.91      3.43 o 
   4  -8   9        3.94        7.05      1.83 o 
   5  -8   9      127.85      136.08      6.96 o 
  -9  -7   9        8.13       -1.14      4.44 o 
  -8  -7   9      145.02      151.92     14.60 o 
  -7  -7   9      369.91      348.82     13.01 o 
  -6  -7   9      153.59      125.01     10.41 o 
  -5  -7   9      216.02      191.51     22.73 o 
  -4  -7   9       32.68       29.31      5.11 o 
  -3  -7   9      926.69      966.35     25.55 o 
  -2  -7   9        9.51       11.46      5.50 o 
  -1  -7   9     1073.24     1127.15     29.49 o 
   0  -7   9     2080.53     2255.54     76.79 o 
   1  -7   9      271.54      280.09      9.73 o 
   2  -7   9        4.23        4.87      2.86 o 
   3  -7   9       48.29       49.85      8.30 o 
   4  -7   9      171.39      167.39     14.26 o 
   5  -7   9       77.85       62.13     10.18 o 
   6  -7   9       14.28       13.59      2.37 o 
   7  -7   9        1.31        4.80      3.58 o 
  -9  -6   9       16.46       21.43      5.51 o 
  -8  -6   9      196.53      194.18     15.50 o 
  -7  -6   9       67.76       92.59     14.36 o 
  -6  -6   9        0.40        9.51      4.28 o 
  -5  -6   9       40.05       21.40      5.48 o 
  -4  -6   9       73.53       49.54      8.25 o 
  -3  -6   9        1.55        1.11      1.03 o 
  -2  -6   9      189.06      176.38     12.05 o 
  -1  -6   9        1.43        1.95      1.15 o 
   0  -6   9      147.58      140.06      8.66 o 
   1  -6   9      132.86      128.32      8.47 o 
   2  -6   9      105.72      100.43      9.91 o 
   3  -6   9        9.72       10.43      2.37 o 
   4  -6   9      183.04      180.11      8.71 o 
   5  -6   9      145.74      148.16     17.69 o 
   6  -6   9       55.62       47.83      7.59 o 
   7  -6   9       14.56       18.03      5.72 o 
   8  -6   9       91.34       77.97     14.79 o 
  -9  -5   9       77.10       80.27     11.36 o 
  -8  -5   9      712.77      741.42     14.85 o 
  -7  -5   9      131.12      142.35     19.38 o 
  -6  -5   9       91.43       91.27      9.51 o 
  -5  -5   9        0.00        3.63      4.07 o 
  -4  -5   9      113.17       85.55      8.81 o 
  -3  -5   9      130.74      130.88     17.05 o 
  -2  -5   9      255.08      241.63      8.62 o 
  -1  -5   9      879.47      904.12     14.63 o 
   0  -5   9       31.16       30.90      3.68 o 
   1  -5   9      131.25      118.54     11.07 o 
   2  -5   9       13.56       17.34      2.95 o 
   3  -5   9       44.54       33.74      7.07 o 
   4  -5   9      298.12      283.29     10.07 o 
   5  -5   9      136.90      151.34     19.34 o 
   6  -5   9       26.63       28.35      9.96 o 
   7  -5   9        0.47        2.52      1.20 o 
   8  -5   9        2.00        1.19      3.16 o 
  -9  -4   9      114.02      128.68     15.85 o 
  -8  -4   9      127.69      132.83     12.54 o 
  -7  -4   9      242.10      261.80     17.60 o 
  -6  -4   9       73.88       55.85      7.88 o 
  -5  -4   9       45.26       44.11      7.93 o 
  -4  -4   9      116.34      106.40     18.78 o 
  -3  -4   9     1465.72     1378.75     28.84 o 
  -2  -4   9        1.48        4.34      3.81 o 
  -1  -4   9      377.07      322.35     13.60 o 
   0  -4   9       21.37       10.73      1.66 o 
   1  -4   9       93.18       94.64      8.96 o 
   2  -4   9      577.37      568.71     17.63 o 
   3  -4   9      220.07      215.93      9.75 o 
   4  -4   9      383.69      369.06     11.06 o 
   5  -4   9      248.29      223.56      6.73 o 
   6  -4   9      206.35      190.08     20.25 o 
   7  -4   9       23.81       19.02      4.30 o 
   8  -4   9       29.23       17.14      3.03 o 
   9  -4   9      473.48      489.28     19.29 o 
  -9  -3   9       64.83       89.94     11.06 o 
  -8  -3   9      331.25      343.71      8.68 o 
  -7  -3   9       44.25       41.28      5.48 o 
  -6  -3   9      341.41      340.27     12.42 o 
  -5  -3   9      239.08      225.11     24.64 o 
  -4  -3   9        0.93        2.97      4.25 o 
  -3  -3   9       42.11       37.77      7.65 o 
  -2  -3   9     1241.49     1206.97     33.86 o 
  -1  -3   9      230.99      219.99      8.29 o 
   0  -3   9        1.54        1.63      2.16 o 
   1  -3   9       76.76       89.35      8.61 o 
   2  -3   9       92.50       90.98      8.76 o 
   3  -3   9      637.54      674.06     10.87 o 
   4  -3   9        0.81        0.04      1.47 o 
   5  -3   9       91.12       85.10      5.45 o 
   6  -3   9      189.93      165.42      7.47 o 
   7  -3   9       40.24       30.94      4.61 o 
   8  -3   9       68.27       51.89      6.81 o 
   9  -3   9        0.03        2.84      3.70 o 
  10  -3   9        5.63        5.53      3.65 o 
  -9  -2   9      342.14      416.57     35.33 o 
  -8  -2   9      233.02      207.75     25.09 o 
  -7  -2   9       26.55       30.70      5.55 o 
  -6  -2   9       16.71       23.79      4.22 o 
  -5  -2   9      522.65      504.37     26.69 o 
  -4  -2   9     1230.48     1183.53     25.89 o 
  -3  -2   9      256.51      210.10     20.82 o 
  -2  -2   9      478.71      381.29     15.01 o 
  -1  -2   9     1243.36     1256.86     17.56 o 
   0  -2   9      823.57      907.35     17.69 o 
   1  -2   9        6.74        7.28      2.58 o 
   2  -2   9      860.14      851.94     11.94 o 
   3  -2   9      127.94      111.77      9.86 o 
   4  -2   9       26.32       23.78      3.04 o 
   5  -2   9       41.43       36.88      3.98 o 
   6  -2   9      170.81      144.75      7.56 o 
   7  -2   9       59.20       40.30      7.60 o 
   8  -2   9      278.00      254.05     25.89 o 
   9  -2   9       39.87       65.82      9.44 o 
  10  -2   9        6.16        7.20      3.70 o 
  -9  -1   9      159.89      196.34     18.57 o 
  -8  -1   9       11.00        7.89      2.28 o 
  -7  -1   9      165.30      172.83     12.39 o 
  -6  -1   9        3.60        6.22      2.00 o 
  -5  -1   9      225.21      198.03     17.84 o 
  -4  -1   9      502.26      447.02     17.35 o 
  -2  -1   9      341.38      286.30     14.55 o 
  -1  -1   9        2.63        4.30      0.92 o 
   0  -1   9       54.00       46.89      4.92 o 
   1  -1   9      103.99       89.87      5.40 o 
   2  -1   9      514.98      459.72     15.35 o 
   3  -1   9       38.98       41.24      3.01 o 
   4  -1   9      125.15      142.49     18.74 o 
   5  -1   9        0.62        8.72      4.02 o 
   6  -1   9        0.06        2.25      3.97 o 
   7  -1   9        6.69        2.53      1.21 o 
   8  -1   9      183.99      165.84     37.25 o 
   9  -1   9      545.94      683.04     25.31 o 
  10  -1   9       23.37       26.47      4.38 o 
  11  -1   9       14.93       12.32      2.53 o 
  -8   0   9       28.79       23.61      4.93 o 
  -7   0   9       12.43        6.34      2.30 o 
  -6   0   9      135.49      129.25     11.93 o 
  -5   0   9        0.30       -0.80      4.54 o 
  -4   0   9      301.93      291.28     13.37 o 
  -3   0   9      355.09      282.47     13.34 o 
  -2   0   9       71.64       75.14     19.38 o 
  -1   0   9      959.89     1018.24     20.92 o 
   0   0   9     1593.60     1683.87     27.27 o 
   1   0   9      385.61      359.42      6.60 o 
   2   0   9       18.00       21.01      2.33 o 
   3   0   9     2008.89     2176.01     60.22 o 
   4   0   9     1232.86     1385.07     27.66 o 
   5   0   9      987.15     1088.15     23.61 o 
   6   0   9      231.03      253.09     11.34 o 
   7   0   9      908.89      972.81     20.47 o 
   8   0   9      914.06     1017.75     36.95 o 
   9   0   9        0.67        1.93      1.88 o 
  10   0   9      286.99      296.17     11.12 o 
  11   0   9       87.57       94.00     10.14 o 
  -8   1   9       20.56       18.45      4.37 o 
  -7   1   9      195.32      194.94     27.80 o 
  -6   1   9      129.89      100.61      7.37 o 
  -5   1   9       58.15       47.53     10.16 o 
  -4   1   9       24.94       21.39      2.79 o 
  -3   1   9      742.41      712.42     30.06 o 
  -2   1   9      191.48      193.94     14.03 o 
  -1   1   9      555.38      569.87     20.85 o 
   0   1   9      247.86      282.02      6.48 o 
   1   1   9     2872.38     3140.16     94.88 o 
   2   1   9      502.53      521.31     16.08 o 
   3   1   9      466.69      462.57      9.83 o 
   4   1   9      137.51      144.28      9.06 o 
   5   1   9       78.15       80.51     10.34 o 
   6   1   9      492.17      563.28     16.01 o 
   7   1   9      212.87      224.64     17.80 o 
   8   1   9      359.50      336.69     14.20 o 
   9   1   9      131.79      112.60     11.57 o 
  10   1   9       20.05       19.95      3.15 o 
  11   1   9       51.71       50.06      5.87 o 
  12   1   9      322.41      289.51     19.50 o 
  -8   2   9        2.53       11.88      3.65 o 
  -7   2   9      196.49      177.49     18.24 o 
  -6   2   9        0.36        4.33      1.15 o 
  -5   2   9      243.70      205.59     19.59 o 
  -4   2   9      648.80      652.02     12.32 o 
  -3   2   9       12.50       12.22      4.95 o 
  -2   2   9      145.51      125.24     22.68 o 
  -1   2   9      397.00      375.06     14.41 o 
   0   2   9      359.01      344.22     13.83 o 
   1   2   9      447.12      430.37     12.62 o 
   2   2   9     2101.99     2210.34     27.51 o 
   3   2   9       50.84       47.97      6.22 o 
   4   2   9      687.38      742.27     33.11 o 
   5   2   9      819.39      834.91     22.87 o 
   6   2   9     1015.13     1055.58     27.18 o 
   7   2   9      413.34      422.23     15.08 o 
   8   2   9      144.20      125.56     10.24 o 
   9   2   9       11.75       11.53      3.16 o 
  10   2   9       56.01       53.18      8.84 o 
  11   2   9      121.89      122.69      8.66 o 
  12   2   9        7.31       11.43      3.05 o 
  -8   3   9      136.23       97.35     13.39 o 
  -7   3   9       31.79       30.73      3.95 o 
  -6   3   9      138.61      123.30     18.55 o 
  -5   3   9       82.82       81.04      7.90 o 
  -4   3   9      507.19      461.05     21.24 o 
  -3   3   9      361.95      322.42     14.85 o 
  -2   3   9      148.71      171.24     18.03 o 
  -1   3   9        1.04        3.39      4.07 o 
   0   3   9     1166.08     1161.59     25.96 o 
   1   3   9        2.26       13.64      5.60 o 
   2   3   9      222.00      248.44     20.01 o 
   3   3   9       12.97       14.53      4.65 o 
   4   3   9     1193.35     1245.30     39.60 o 
   5   3   9      135.08      121.81      8.84 o 
   6   3   9      514.17      493.38     32.87 o 
   7   3   9      892.36      861.75     21.33 o 
   8   3   9       74.89       69.40      6.40 o 
   9   3   9      357.91      327.62     19.39 o 
  10   3   9      223.51      190.66     17.33 o 
  11   3   9      253.63      266.68     21.35 o 
  12   3   9        2.24        7.19      3.15 o 
  -7   4   9        0.37        6.27      2.21 o 
  -6   4   9      290.06      286.37     13.62 o 
  -5   4   9       57.27       57.34      5.83 o 
  -4   4   9        7.75        8.55      4.97 o 
  -3   4   9      149.74      145.30     27.56 o 
  -2   4   9        0.52        8.55      2.77 o 
  -1   4   9      118.72      154.50     21.38 o 
   0   4   9       34.50       13.60      3.90 o 
   1   4   9       52.65       65.05     10.71 o 
   2   4   9     1223.26     1219.76     30.45 o 
   3   4   9       29.90       36.21      6.62 o 
   4   4   9       76.24       69.69      6.81 o 
   5   4   9       28.89       31.86      3.94 o 
   6   4   9      400.88      398.88     28.73 o 
   7   4   9      726.14      653.56     37.69 o 
   8   4   9       53.40       38.17      4.60 o 
   9   4   9      229.53      211.67     11.46 o 
  10   4   9       83.62       68.26      6.89 o 
  11   4   9      307.71      339.42     21.12 o 
  12   4   9       40.29       28.81      3.88 o 
  -6   5   9       53.88       49.03      4.66 o 
  -5   5   9      272.69      284.01     11.28 o 
  -4   5   9       33.56       29.76      5.38 o 
  -3   5   9        9.41       23.03      6.09 o 
  -2   5   9       55.50       54.78     10.37 o 
  -1   5   9      807.76      834.78     19.43 o 
   0   5   9       73.83       81.57     13.41 o 
   1   5   9      352.72      292.23     22.82 o 
   2   5   9       45.26       48.41      9.25 o 
   3   5   9        7.33        9.51      3.53 o 
   4   5   9      310.04      315.34     16.61 o 
   5   5   9       17.93       14.47      2.66 o 
   6   5   9      997.90      962.88     15.91 o 
   7   5   9      290.61      299.95      8.09 o 
   8   5   9       17.31        7.57      1.43 o 
   9   5   9       28.91       24.07      3.14 o 
  10   5   9      599.72      546.47     37.39 o 
  11   5   9      183.81      194.73     14.08 o 
  12   5   9       26.15       33.12      3.71 o 
  -6   6   9      402.69      449.54     18.19 o 
  -5   6   9        3.12        2.92      2.71 o 
  -4   6   9        1.84        4.71      2.38 o 
  -3   6   9       17.88       15.17      3.79 o 
  -2   6   9      290.76      290.35     26.12 o 
  -1   6   9     1076.26     1072.55     43.69 o 
   0   6   9       44.30       31.82      7.39 o 
   1   6   9     1012.93      941.08     21.29 o 
   2   6   9      321.85      302.80     38.44 o 
   3   6   9      219.99      206.70     20.08 o 
   4   6   9      349.26      335.35      8.35 o 
   5   6   9      488.75      480.16      8.98 o 
   6   6   9     1482.47     1459.43     51.55 o 
   7   6   9      121.12      108.63      7.99 o 
   8   6   9     1336.50     1197.14     26.59 o 
   9   6   9       36.82       23.72      3.22 o 
  10   6   9      356.42      282.48     11.29 o 
  11   6   9      187.47      169.98     12.27 o 
  12   6   9       48.39       32.33      5.21 o 
  -5   7   9        0.64       -0.32      3.18 o 
  -4   7   9       67.70       73.30      7.51 o 
  -3   7   9       21.65       32.33      4.83 o 
  -2   7   9      612.80      599.45     21.82 o 
  -1   7   9      124.57      110.36     14.08 o 
   0   7   9       98.53       83.46     12.76 o 
   1   7   9      628.06      561.52     22.47 o 
   2   7   9      224.11      192.29     27.05 o 
   3   7   9      107.98      110.29      7.25 o 
   4   7   9      601.81      579.21     14.96 o 
   5   7   9      563.09      530.78     17.16 o 
   6   7   9      345.14      339.32      9.87 o 
   7   7   9      135.93      124.07      9.07 o 
   8   7   9       16.98       18.29      2.94 o 
   9   7   9      272.47      268.41     10.63 o 
  10   7   9       11.37        8.90      1.57 o 
  11   7   9        7.57       16.31      4.44 o 
  12   7   9      322.71      359.53     32.23 o 
  -4   8   9       70.10       79.20     10.85 o 
  -3   8   9       11.00        7.88      4.60 o 
  -2   8   9      205.49      183.38     19.86 o 
  -1   8   9       13.37        8.79      2.49 o 
   0   8   9      708.53      718.99     27.98 o 
   1   8   9       67.15       64.71      5.64 o 
   2   8   9       27.60       23.27      3.19 o 
   3   8   9        0.13        1.09      1.86 o 
   4   8   9       11.59       10.05      2.92 o 
   5   8   9      513.05      481.26     12.95 o 
   6   8   9      460.81      441.02     12.42 o 
   7   8   9       54.36       46.87      4.10 o 
   8   8   9       11.82        8.36      2.34 o 
   9   8   9       88.91       77.68      7.51 o 
  10   8   9      137.37      106.54      6.72 o 
  11   8   9      124.47      123.20     12.20 o 
  -3   9   9       20.82       17.24      5.00 o 
  -2   9   9      232.92      247.95     18.38 o 
  -1   9   9       74.73       69.95     17.16 o 
   0   9   9      896.29      797.64     48.10 o 
   1   9   9        1.73        5.79      2.53 o 
   2   9   9        0.53        6.49      1.89 o 
   3   9   9        0.21        4.21      1.64 o 
   4   9   9      413.46      411.93      9.81 o 
   5   9   9      576.79      584.50     13.49 o 
   6   9   9        5.73        5.35      4.65 o 
   7   9   9        1.72        3.15      1.71 o 
   8   9   9      121.94      106.52      9.56 o 
   9   9   9      150.34      141.98     10.76 o 
  10   9   9       45.82       40.28      3.51 o 
  11   9   9      121.13      144.53     15.27 o 
  -1  10   9      117.14      104.61     17.38 o 
   0  10   9      144.71      108.71     27.48 o 
   1  10   9       32.56       20.90      4.94 o 
   2  10   9       44.55       46.39      4.53 o 
   3  10   9       26.49       17.05      4.22 o 
   4  10   9      199.20      202.16     15.33 o 
   5  10   9      542.21      562.10     22.09 o 
   6  10   9        3.43        3.58      3.01 o 
   7  10   9       82.33       82.37      4.95 o 
   8  10   9      137.27      123.90     12.03 o 
   9  10   9      148.77      147.23      8.10 o 
  10  10   9        0.32        0.00      1.15 o 
   1  11   9        0.46        4.39      4.80 o 
   2  11   9       47.80       33.15      3.70 o 
   3  11   9       32.60       32.86      3.05 o 
   4  11   9      270.55      233.85     17.68 o 
   5  11   9       17.20       14.84      2.59 o 
   6  11   9       86.86       78.40      6.12 o 
   7  11   9       26.79       20.66      2.75 o 
   8  11   9       59.15       60.79      6.69 o 
   9  11   9       80.47       81.97      8.81 o 
   4  12   9      829.37      896.26     39.26 o 
   5  12   9        0.02       -1.64      1.76 o 
   6  12   9       10.14       13.76      2.27 o 
  -3 -11  10        0.48        3.36      1.93 o 
  -2 -11  10       12.96       12.43      3.10 o 
  -6 -10  10       95.61      116.97     13.41 o 
  -5 -10  10       20.13       21.75      7.83 o 
  -4 -10  10      168.64      152.07     37.78 o 
  -3 -10  10        8.46        6.59      5.54 o 
  -2 -10  10        1.39        3.01      3.72 o 
  -1 -10  10       48.42       30.85      3.26 o 
   0 -10  10        0.70        6.04      2.39 o 
   1 -10  10      227.54      255.47     41.17 o 
   2 -10  10       15.09       12.91      3.51 o 
  -7  -9  10       45.20       45.23      9.09 o 
  -6  -9  10        2.59       14.39      4.72 o 
  -5  -9  10       53.69       69.09     14.06 o 
  -4  -9  10       85.71       72.14     21.01 o 
  -3  -9  10        4.09        3.96      1.42 o 
  -2  -9  10       12.07        6.40      3.00 o 
  -1  -9  10        0.85        3.86      2.01 o 
   0  -9  10       88.03       77.12      7.32 o 
   1  -9  10      158.57      142.23     13.46 o 
   2  -9  10       89.09       84.02     12.53 o 
   3  -9  10      186.23      212.30     25.92 o 
   4  -9  10       47.19       44.91      5.71 o 
  -8  -8  10       24.56       26.10      8.67 o 
  -7  -8  10       93.08      105.16     18.10 o 
  -6  -8  10       24.59       24.17      5.81 o 
  -5  -8  10      171.47      186.60     22.98 o 
  -4  -8  10       21.26       13.97      3.81 o 
  -3  -8  10       62.91       52.69      6.98 o 
  -2  -8  10       17.14       24.69      6.77 o 
  -1  -8  10       75.19       64.53      7.67 o 
   0  -8  10       54.71       47.93      7.37 o 
   1  -8  10       22.22       17.69      4.47 o 
   2  -8  10        2.70        7.75      2.87 o 
   3  -8  10       82.99       69.61     10.38 o 
   4  -8  10       17.39       13.66      2.70 o 
   5  -8  10       35.60       33.17      9.73 o 
  -8  -7  10       13.99        4.90      5.14 o 
  -7  -7  10        5.11        1.86      4.00 o 
  -6  -7  10       72.64       77.88     13.78 o 
  -5  -7  10      235.06      205.05     13.20 o 
  -4  -7  10       54.89       32.25     10.35 o 
  -3  -7  10      272.75      264.54      7.74 o 
  -2  -7  10       34.20       40.51      6.97 o 
  -1  -7  10       71.66       61.72      6.30 o 
   0  -7  10       64.82       65.39      5.37 o 
   1  -7  10       12.63       17.04      4.18 o 
   2  -7  10       25.31       24.82      4.52 o 
   3  -7  10        7.00        6.26      2.05 o 
   4  -7  10       75.35       67.94      6.10 o 
   5  -7  10        3.72        5.81      2.22 o 
   6  -7  10        0.02        6.57      2.66 o 
  -9  -6  10        4.25        2.11      5.04 o 
  -8  -6  10      151.99      169.21     16.87 o 
  -7  -6  10       11.27       19.27      5.48 o 
  -6  -6  10       11.35       26.73      7.97 o 
  -5  -6  10      110.19      137.54     15.90 o 
  -4  -6  10       69.75       53.37     22.23 o 
  -3  -6  10      821.42      818.06     20.00 o 
  -2  -6  10      565.92      551.32     18.82 o 
  -1  -6  10     1298.28     1377.06     18.17 o 
   0  -6  10      770.87      811.93     12.58 o 
   1  -6  10        0.05        7.41      2.43 o 
   2  -6  10       10.96       13.03      4.10 o 
   3  -6  10      153.01      156.62      9.25 o 
   4  -6  10       31.01       23.64      4.52 o 
   5  -6  10      123.92      123.38      9.40 o 
   6  -6  10       43.44       38.25      4.18 o 
   7  -6  10       17.82       13.63      2.13 o 
  -9  -5  10       11.88       20.29      5.58 o 
  -8  -5  10       57.19       54.35      6.90 o 
  -7  -5  10       55.32       57.66      9.48 o 
  -6  -5  10      119.82      105.65     12.83 o 
  -5  -5  10        6.88       -1.14      3.86 o 
  -4  -5  10       21.35       22.01      6.07 o 
  -3  -5  10        7.33        3.16      0.93 o 
  -2  -5  10       46.11       34.76      4.76 o 
   0  -5  10      141.36      124.94     10.23 o 
   1  -5  10      228.40      228.50     11.44 o 
   2  -5  10       15.07       14.44      3.76 o 
   3  -5  10        7.19        6.06      3.03 o 
   4  -5  10       24.00       16.90      2.93 o 
   5  -5  10       17.96       13.48      3.08 o 
   6  -5  10       15.96       21.12     10.91 o 
   7  -5  10      104.79       90.93     15.34 o 
   8  -5  10       12.21        7.32      4.46 o 
  -9  -4  10       66.09       76.30     13.29 o 
  -8  -4  10        3.69        2.07      4.37 o 
  -7  -4  10      158.29      174.10     14.56 o 
  -6  -4  10       30.50       22.94      6.07 o 
  -5  -4  10        1.47       -3.30      3.58 o 
  -4  -4  10     1469.64     1550.52     29.59 o 
  -3  -4  10       31.02       31.58      6.09 o 
  -2  -4  10      325.42      302.77      4.51 o 
  -1  -4  10        0.81        4.82      1.91 o 
   0  -4  10       20.08       17.49      3.78 o 
   1  -4  10      194.21      212.42     14.35 o 
   2  -4  10       36.71       35.38      4.30 o 
   3  -4  10      215.55      221.25     14.22 o 
   4  -4  10     1256.44     1235.94     19.41 o 
   5  -4  10       89.14       80.92      8.88 o 
   6  -4  10       50.03       46.17     12.32 o 
   7  -4  10       83.20       61.91     13.25 o 
   8  -4  10       65.21       60.45      7.27 o 
   9  -4  10        0.93        6.60      3.18 o 
  -9  -3  10        7.58       15.55      5.00 o 
  -8  -3  10        0.76        8.31      2.77 o 
  -7  -3  10      225.87      257.38     18.27 o 
  -6  -3  10       24.84       24.72      4.48 o 
  -5  -3  10        3.95        6.76      2.72 o 
  -4  -3  10       16.63        8.20      2.81 o 
  -3  -3  10      218.54      245.00     29.21 o 
  -2  -3  10      577.06      520.63      9.61 o 
  -1  -3  10      283.24      295.63     10.64 o 
   0  -3  10        7.42        9.58      5.28 o 
   1  -3  10      329.88      334.64      7.83 o 
   2  -3  10       37.39       30.96      3.35 o 
   3  -3  10        9.11       10.81      2.30 o 
   4  -3  10      644.53      679.25      9.21 o 
   5  -3  10        0.18        0.34      2.03 o 
   6  -3  10       15.46       13.75      2.70 o 
   7  -3  10       36.43       26.21      4.30 o 
   8  -3  10     1476.03     1581.43    575.65 o 
   9  -3  10       95.89       86.99     13.22 o 
  10  -3  10        5.25        6.48      6.67 o 
  -9  -2  10       17.62       19.08      7.58 o 
  -8  -2  10      136.14      130.98     12.30 o 
  -7  -2  10       22.65       13.13      4.17 o 
  -6  -2  10      395.21      373.33     13.20 o 
  -5  -2  10     1923.36     1976.78    168.94 o 
  -4  -2  10      140.35      110.76     19.62 o 
  -3  -2  10       44.97       33.35      6.18 o 
  -2  -2  10       49.97       46.99      8.92 o 
  -1  -2  10      285.47      273.15      6.70 o 
   0  -2  10       45.10       39.07      3.67 o 
   1  -2  10      508.19      496.32     25.56 o 
   2  -2  10      483.14      514.18     13.96 o 
   3  -2  10      271.38      262.65     10.88 o 
   4  -2  10        1.94        5.47      4.66 o 
   5  -2  10        0.18        0.31      0.60 o 
   6  -2  10       79.01       61.34     14.21 o 
   7  -2  10        6.79        4.28      2.54 o 
   8  -2  10       44.14       53.01     13.99 o 
   9  -2  10       94.48      101.12      9.23 o 
  10  -2  10       12.70        9.04      7.27 o 
  -9  -1  10       49.11       70.88     13.15 o 
  -8  -1  10      242.74      239.40     15.81 o 
  -7  -1  10       65.06       66.72      6.75 o 
  -6  -1  10       17.39       14.87      3.18 o 
  -5  -1  10      100.59      101.44     12.35 o 
  -4  -1  10      961.23      990.60     43.36 o 
  -3  -1  10      232.32      220.61     16.50 o 
  -2  -1  10       16.62       12.74      3.86 o 
  -1  -1  10       52.39       57.17      9.85 o 
   0  -1  10      834.41      876.78     28.21 o 
   1  -1  10        1.34        3.24      1.52 o 
   2  -1  10        3.03        6.82      1.45 o 
   4  -1  10       67.73       53.80     14.54 o 
   5  -1  10      223.96      248.65     20.50 o 
   6  -1  10       39.57       38.95      6.72 o 
   7  -1  10     2154.38     2608.64    927.23 o 
   8  -1  10      271.79      307.24     16.11 o 
   9  -1  10      227.97      238.10     11.34 o 
  10  -1  10       67.62       67.91      6.63 o 
  11  -1  10       15.64       16.65     12.48 o 
  -8   0  10        2.54       12.46      3.07 o 
  -7   0  10        6.07        8.45      2.55 o 
  -6   0  10     2175.35     2321.65     61.36 o 
  -5   0  10      335.73      356.11     19.75 o 
  -4   0  10       50.58       62.34      8.44 o 
  -3   0  10      128.07       81.71     30.02 o 
  -2   0  10        9.56        3.23      2.83 o 
  -1   0  10      435.32      415.70     12.90 o 
   0   0  10       19.48       17.34      2.46 o 
   1   0  10      215.80      198.71      9.32 o 
   2   0  10      198.28      215.71      9.77 o 
   3   0  10      470.78      433.46     28.81 o 
   4   0  10        1.31        6.02      5.69 o 
   5   0  10       52.16       55.43      8.06 o 
   6   0  10       12.61       10.57      6.41 o 
   7   0  10       66.12       51.52      8.60 o 
   8   0  10       31.12       31.10      8.41 o 
   9   0  10       21.68       13.50      6.00 o 
  10   0  10        2.55        8.82      3.94 o 
  11   0  10       34.98       33.64      5.01 o 
  -8   1  10        5.81        4.95      1.98 o 
  -7   1  10       10.37       11.13      4.04 o 
  -6   1  10       11.52        8.85      3.79 o 
  -5   1  10       84.85       60.88     18.08 o 
  -4   1  10      642.76      594.37     19.36 o 
  -3   1  10       24.29       32.81      7.63 o 
  -2   1  10        0.82       10.26      2.52 o 
  -1   1  10        7.52        7.51      3.43 o 
   0   1  10       91.19      112.88     21.36 o 
   1   1  10       42.18       61.22     11.04 o 
   2   1  10     1542.77     1686.27     32.19 o 
   3   1  10     1936.98     1743.88     29.84 o 
   4   1  10      783.10      826.04     22.06 o 
   5   1  10      130.58      146.32     19.27 o 
   6   1  10     1004.28     1113.95     25.47 o 
   7   1  10       31.18       31.49      6.46 o 
   8   1  10       98.65       93.29     12.29 o 
   9   1  10      112.18      130.26     12.32 o 
  10   1  10      185.60      208.40     18.23 o 
  11   1  10       54.29       49.91      7.66 o 
  -8   2  10        4.83        1.53      2.32 o 
  -7   2  10      143.05      110.37     17.17 o 
  -6   2  10       11.10        7.26      1.84 o 
  -5   2  10      160.57      147.78      9.51 o 
  -4   2  10       42.64       30.29      4.30 o 
  -3   2  10      477.45      504.18     18.52 o 
  -2   2  10      319.76      339.15     33.07 o 
  -1   2  10      556.72      605.98     17.43 o 
   0   2  10     1683.11     1778.86     36.09 o 
   1   2  10      709.59      763.41     24.96 o 
   2   2  10      354.59      331.11     13.74 o 
   3   2  10      439.75      434.79     15.71 o 
   4   2  10       76.31       60.26      6.53 o 
   5   2  10       82.49       97.42      7.51 o 
   6   2  10      461.55      460.11     23.25 o 
   7   2  10      112.88      108.18      9.51 o 
   8   2  10      175.10      174.07     16.19 o 
   9   2  10       28.74       32.81      4.61 o 
  10   2  10       46.95       45.33      3.62 o 
  11   2  10       71.19       71.46      7.89 o 
  12   2  10       15.02       13.80      3.26 o 
  -7   3  10       80.17       71.80      6.56 o 
  -6   3  10      257.51      229.14     12.17 o 
  -5   3  10      270.77      257.27     12.93 o 
  -4   3  10       13.74        9.40      2.80 o 
  -3   3  10      178.90      202.15     20.22 o 
  -2   3  10        8.76       16.69      6.53 o 
  -1   3  10        8.11        6.27      4.09 o 
   0   3  10        0.08        6.55      4.58 o 
   1   3  10     1358.25     1412.66     36.16 o 
   2   3  10      891.39      860.79     21.64 o 
   3   3  10       19.74       21.75      6.00 o 
   4   3  10      390.54      407.79     19.55 o 
   5   3  10      261.31      148.54     43.65 o 
   6   3  10       93.37      105.68      8.35 o 
   7   3  10       79.02       79.69      6.85 o 
   8   3  10       93.52       90.99      9.00 o 
   9   3  10      157.30      136.65     10.03 o 
  10   3  10        6.05        5.16      1.59 o 
  11   3  10        3.27        5.40      2.99 o 
  12   3  10       87.51       97.79     10.63 o 
  -7   4  10        0.96        5.44      4.07 o 
  -6   4  10        0.08        4.03      3.15 o 
  -5   4  10      188.99      179.79     13.66 o 
  -4   4  10       20.94       18.48      9.23 o 
  -3   4  10      125.85      125.48     20.57 o 
  -2   4  10       36.53       16.78      3.60 o 
  -1   4  10      227.75      263.90     63.45 o 
   0   4  10      216.80      237.15     41.90 o 
   1   4  10      759.45      752.62     24.19 o 
   2   4  10      247.53      257.18     29.59 o 
   3   4  10      151.42      156.06     12.27 o 
   4   4  10       19.29       21.28      4.29 o 
   5   4  10      329.47      294.61      7.96 o 
   6   4  10      272.88      272.71      6.44 o 
   7   4  10       14.40        8.20      2.31 o 
   8   4  10        7.73        3.80      2.27 o 
   9   4  10       11.83       13.00      2.87 o 
  10   4  10      161.55      149.65     20.31 o 
  11   4  10      382.79      390.10     23.57 o 
  12   4  10      358.96      379.17     30.70 o 
  -6   5  10      169.89      187.83     17.63 o 
  -5   5  10        0.23        2.08      2.39 o 
  -4   5  10       34.70       42.94      4.38 o 
  -3   5  10      105.96       91.41     16.64 o 
  -2   5  10      289.93      268.66     32.47 o 
  -1   5  10        7.89       10.69      3.00 o 
   0   5  10      627.78      642.46     41.18 o 
   1   5  10      514.54      446.36     20.01 o 
   2   5  10     1034.84     1073.76     57.71 o 
   3   5  10      678.76      720.30     40.88 o 
   4   5  10       28.97       30.54      6.79 o 
   5   5  10      218.55      219.60      8.67 o 
   6   5  10      355.88      328.40      8.95 o 
   7   5  10       23.64       23.86      3.20 o 
   8   5  10      510.04      441.01     14.70 o 
   9   5  10       80.21       81.42      6.94 o 
  10   5  10      110.18       80.61      6.78 o 
  11   5  10      247.94      260.76     18.39 o 
  12   5  10        0.16        4.63      7.87 o 
  -5   6  10       14.84       18.79      2.91 o 
  -4   6  10        0.69        7.29      7.56 o 
  -3   6  10       60.70       52.59      9.02 o 
  -2   6  10      177.60      156.67     20.80 o 
  -1   6  10       40.15       41.25      7.16 o 
   0   6  10      627.11      587.85     40.62 o 
   1   6  10     1005.54      941.27     23.89 o 
   2   6  10      113.83       75.79     13.25 o 
   3   6  10       87.64       78.41     10.99 o 
   4   6  10     1996.91     2088.03     24.58 o 
   5   6  10       82.25       88.82      6.96 o 
   6   6  10       87.35       72.25      4.70 o 
   7   6  10      164.41      157.55      4.89 o 
   8   6  10       52.53       46.53      6.01 o 
   9   6  10       34.88       25.09      4.05 o 
  10   6  10      183.25      163.26     20.95 o 
  11   6  10      190.75      213.94     16.61 o 
  12   6  10       71.52       91.54      9.63 o 
  -4   7  10      220.87      234.98     16.69 o 
  -3   7  10       53.13       56.41      9.06 o 
  -2   7  10        0.13        7.55      3.27 o 
  -1   7  10       33.67       23.47      5.55 o 
   0   7  10       24.07       31.21      8.62 o 
   1   7  10      379.80      351.61     25.89 o 
   2   7  10       32.35       42.02      9.48 o 
   3   7  10       54.88       45.24      6.19 o 
   4   7  10       52.36       42.67      5.68 o 
   5   7  10      407.90      386.06     14.51 o 
   6   7  10       39.95       26.97      3.27 o 
   7   7  10      648.52      579.17     13.60 o 
   8   7  10        6.57        5.80      1.95 o 
   9   7  10        1.70        3.71      1.83 o 
  10   7  10        0.66        6.55      2.56 o 
  11   7  10      184.02      183.83     16.29 o 
  -3   8  10        7.37        5.58      4.14 o 
  -2   8  10        4.24        6.23      1.72 o 
  -1   8  10      210.54      178.30     37.64 o 
   0   8  10      377.57      386.20     16.17 o 
   1   8  10        0.84       15.08      4.20 o 
   2   8  10        0.04       -0.39      2.76 o 
   3   8  10      181.57      170.60      6.46 o 
   4   8  10       40.10       32.76      3.29 o 
   5   8  10        1.57        2.62      3.64 o 
   6   8  10       59.16       68.47      4.90 o 
   7   8  10      379.13      378.59      9.87 o 
   8   8  10       35.91       40.17      4.04 o 
   9   8  10       62.26       51.10      5.04 o 
  10   8  10       62.09       56.70     10.93 o 
  11   8  10      222.41      232.38     19.99 o 
  -2   9  10        1.50       22.29      7.13 o 
  -1   9  10      242.40      186.77     23.12 o 
   0   9  10      111.73      106.12     12.54 o 
   1   9  10        1.54        3.60      2.95 o 
   2   9  10       24.87       26.71      3.12 o 
   3   9  10      138.73      141.58      8.39 o 
   4   9  10      101.56       93.40      7.22 o 
   5   9  10       32.02       24.27      4.47 o 
   6   9  10      416.93      409.32     14.58 o 
   7   9  10        4.97        7.82      2.33 o 
   8   9  10       81.56       55.58      4.20 o 
   9   9  10       24.27       21.94      2.69 o 
  10   9  10      274.41      262.88     19.80 o 
   0  10  10        6.47       12.39      6.81 o 
   1  10  10        2.04        5.54      2.94 o 
   2  10  10       38.84       30.59      3.33 o 
   3  10  10       49.96       41.27      4.55 o 
   4  10  10        0.49        6.06      2.22 o 
   5  10  10       54.14       52.82      4.83 o 
   6  10  10      435.75      433.45     22.92 o 
   7  10  10      212.76      195.52     11.78 o 
   8  10  10        5.19        6.18      2.64 o 
   9  10  10        8.53        5.99      2.52 o 
  10  10  10      483.28      451.77     21.32 o 
   2  11  10       24.88       10.72      4.50 o 
   3  11  10       19.58       17.42      6.70 o 
   4  11  10        8.46       13.44      2.31 o 
   5  11  10      257.28      241.81      9.09 o 
   6  11  10       32.61       26.07      3.38 o 
   7  11  10       76.14       58.82      5.04 o 
   8  11  10       17.70       21.22      3.52 o 
  -4 -10  11       32.64       36.70      8.90 o 
  -3 -10  11        2.08        5.71      2.70 o 
  -2 -10  11       10.03        4.62      3.85 o 
  -1 -10  11       50.30       47.90      7.24 o 
   0 -10  11        2.98        4.03      2.49 o 
   1 -10  11       25.45       30.78      4.70 o 
  -6  -9  11      119.80      145.35     14.36 o 
  -5  -9  11      140.70      177.21     13.41 o 
  -4  -9  11        4.65        2.56      2.70 o 
  -3  -9  11       18.99       14.48      3.63 o 
  -2  -9  11      155.93      145.51      8.25 o 
  -1  -9  11      128.51      126.26      9.99 o 
   0  -9  11       44.69       41.44      7.51 o 
   1  -9  11       49.54       49.05      4.77 o 
   2  -9  11       18.89       16.24      2.59 o 
   3  -9  11       21.15       19.69      3.95 o 
  -7  -8  11       65.38       74.49     13.39 o 
  -6  -8  11      145.55      116.30     25.77 o 
  -5  -8  11        2.73        2.70      2.60 o 
  -4  -8  11       23.01       15.87      4.67 o 
  -3  -8  11        7.16        5.90      2.71 o 
  -2  -8  11      471.05      500.12      8.89 o 
  -1  -8  11      295.22      284.50      9.75 o 
   0  -8  11        4.44        5.68      3.27 o 
   1  -8  11        5.81       10.17      2.55 o 
   2  -8  11        0.10        4.10      1.85 o 
   3  -8  11       26.95       13.15      3.04 o 
   4  -8  11        0.78        2.20      1.15 o 
   5  -8  11        1.97        6.65      2.46 o 
  -8  -7  11        2.30       15.43      5.48 o 
  -7  -7  11      130.37      129.29     19.27 o 
  -6  -7  11      273.54      269.96     36.70 o 
  -5  -7  11       11.15       11.02      4.11 o 
  -4  -7  11        3.64        6.65      3.86 o 
  -3  -7  11        0.76        4.66      1.42 o 
  -2  -7  11      136.67      112.33     10.13 o 
  -1  -7  11        7.33        3.42      1.82 o 
   0  -7  11      140.29      155.14      8.46 o 
   1  -7  11      924.81      974.42     20.24 o 
   2  -7  11       94.58       83.33      6.76 o 
   3  -7  11       13.90        7.87      2.89 o 
   4  -7  11      122.58      116.96     16.65 o 
   5  -7  11      159.74      157.47     21.17 o 
   6  -7  11        2.66        2.49      2.29 o 
  -8  -6  11      112.77      114.74     12.20 o 
  -7  -6  11        2.39        9.27      3.60 o 
  -6  -6  11      179.11      195.04     30.40 o 
  -5  -6  11       13.00       17.15      6.39 o 
  -4  -6  11       43.42       37.51      8.16 o 
  -3  -6  11      336.16      317.38     19.49 o 
  -2  -6  11        1.98        4.74      2.57 o 
  -1  -6  11       46.02       39.10      5.10 o 
   0  -6  11      537.87      572.02     14.82 o 
   1  -6  11       12.99       13.75      3.13 o 
   2  -6  11        0.10        3.90      2.14 o 
   3  -6  11        6.19        6.66      1.68 o 
   4  -6  11      173.67      176.44     14.32 o 
   5  -6  11      239.00      236.65     11.53 o 
   6  -6  11       14.68        5.45      4.87 o 
   7  -6  11        1.23       10.99      6.00 o 
  -8  -5  11       92.49       88.08      8.21 o 
  -7  -5  11       51.67       85.99     11.39 o 
  -6  -5  11      161.75      183.23     25.89 o 
  -5  -5  11        0.02       11.74      6.14 o 
  -4  -5  11      270.29      262.13     25.77 o 
  -3  -5  11       54.98       46.05      5.73 o 
  -2  -5  11       72.56       55.98     13.13 o 
  -1  -5  11       51.65       49.03      5.65 o 
   0  -5  11      125.59      108.38     10.48 o 
   1  -5  11       46.89       39.40      4.97 o 
   2  -5  11        2.40        2.95      2.88 o 
   3  -5  11      356.72      345.65     14.21 o 
   4  -5  11      159.51      141.21      8.23 o 
   5  -5  11       13.11       15.25      3.72 o 
   6  -5  11        0.43        2.21      5.05 o 
   7  -5  11        3.36        0.09      3.81 o 
   8  -5  11        0.75        7.07      4.16 o 
  -8  -4  11       84.51       88.64     14.91 o 
  -7  -4  11      258.08      273.70     16.65 o 
  -6  -4  11        9.74        5.37      2.11 o 
  -5  -4  11      113.95       94.57     13.08 o 
  -4  -4  11      295.15      274.94     12.46 o 
  -3  -4  11       13.82       10.83      3.30 o 
  -2  -4  11        0.36        3.81      2.50 o 
  -1  -4  11       59.07       41.24      5.75 o 
   0  -4  11        5.24        8.28      4.68 o 
   1  -4  11      175.14      168.79     11.21 o 
   2  -4  11       20.73       10.24      2.39 o 
   3  -4  11      231.39      225.14     14.17 o 
   4  -4  11       55.22       49.69      5.67 o 
   5  -4  11       66.34       61.99     10.52 o 
   6  -4  11       19.02       11.96      5.26 o 
   7  -4  11        6.99        6.95      3.56 o 
   8  -4  11       29.51       27.05      5.07 o 
   9  -4  11       64.50       64.47     10.34 o 
  -8  -3  11       87.25       94.34     10.58 o 
  -7  -3  11      243.20      264.94     13.72 o 
  -6  -3  11       17.77       21.07      4.25 o 
  -5  -3  11       40.62       41.35      7.74 o 
  -4  -3  11      241.29      277.77     31.93 o 
  -3  -3  11       60.29       59.17      6.83 o 
  -2  -3  11       12.11       25.80      6.55 o 
  -1  -3  11      594.89      597.72     14.37 o 
   0  -3  11        2.21        4.09      1.45 o 
   1  -3  11        1.49        4.76      1.94 o 
   2  -3  11      301.85      268.51      5.82 o 
   3  -3  11      213.66      201.50     13.49 o 
   4  -3  11      246.18      237.08     12.65 o 
   5  -3  11      263.20      266.34      9.10 o 
   6  -3  11       48.76       42.92      9.83 o 
   7  -3  11      217.52      222.16     13.71 o 
   8  -3  11      255.96      257.32     19.82 o 
   9  -3  11       62.95       61.33     10.64 o 
  -8  -2  11      386.16      385.25     20.76 o 
  -7  -2  11       16.21        4.39      5.79 o 
  -6  -2  11      770.23      806.50     40.69 o 
  -5  -2  11      791.96      870.45     40.46 o 
  -4  -2  11        6.22        5.02      3.22 o 
  -3  -2  11       11.24        8.48      2.44 o 
  -2  -2  11      864.76      862.55     27.31 o 
  -1  -2  11       53.54       47.98      5.70 o 
   0  -2  11       69.08       68.60      6.72 o 
   1  -2  11       80.60       79.18      8.89 o 
   2  -2  11        9.13        7.17      5.16 o 
   3  -2  11      546.62      542.97     10.90 o 
   4  -2  11      110.07      108.83     14.66 o 
   5  -2  11       30.03       19.84     10.78 o 
   6  -2  11        0.04        5.14      4.46 o 
   7  -2  11      359.15      383.10     16.29 o 
   8  -2  11      160.20      192.01     26.40 o 
   9  -2  11      321.07      345.01     23.24 o 
  10  -2  11        0.69       15.87      5.14 o 
  -8  -1  11       81.88       90.56     20.17 o 
  -7  -1  11       29.27       32.59      4.44 o 
  -6  -1  11       54.34       44.70      7.21 o 
  -5  -1  11       63.90       73.27      8.95 o 
  -4  -1  11       46.91       37.91      5.46 o 
  -3  -1  11       62.58       59.81      9.71 o 
  -2  -1  11      595.64      622.50     19.17 o 
  -1  -1  11      260.94      230.27     19.89 o 
   0  -1  11       99.42       98.05      7.70 o 
   1  -1  11      164.19      157.48      8.02 o 
   2  -1  11      419.65      431.08     22.30 o 
   3  -1  11      104.44       85.41      6.86 o 
   4  -1  11        6.72        3.45      2.70 o 
   5  -1  11      258.43      258.41     62.56 o 
   6  -1  11      255.49      282.56     21.47 o 
   7  -1  11      704.59      791.92     39.11 o 
   8  -1  11      106.18      124.59     15.62 o 
   9  -1  11        0.79        2.79      4.46 o 
  10  -1  11        0.03        9.74      5.02 o 
  -8   0  11       52.04       40.28      8.88 o 
  -7   0  11       96.94       91.48     13.60 o 
  -6   0  11       11.07       12.05      2.74 o 
  -5   0  11       76.73       81.55      8.75 o 
  -4   0  11      338.46      342.60     12.61 o 
  -3   0  11      402.20      426.21     23.30 o 
  -1   0  11       78.55       97.48     13.51 o 
   0   0  11      292.52      306.54     11.32 o 
   1   0  11      343.46      332.89      8.34 o 
   2   0  11     1268.55     1334.48     18.92 o 
   3   0  11      152.13      145.29      8.91 o 
   4   0  11       81.23       94.66     16.78 o 
   5   0  11      126.92      150.95     10.60 o 
   6   0  11      589.79      590.85     15.27 o 
   7   0  11       14.07       16.78      7.16 o 
   8   0  11      345.60      368.71     15.39 o 
   9   0  11       65.07       71.91      9.60 o 
  10   0  11       92.00       85.55      8.65 o 
  11   0  11        0.52        6.06      2.48 o 
  -8   1  11        0.01        4.30      3.09 o 
  -7   1  11        2.35        5.14      2.39 o 
  -6   1  11      173.96      170.40     27.47 o 
  -5   1  11        6.67       20.99      5.44 o 
  -4   1  11       34.31       26.50     11.41 o 
  -3   1  11      503.43      479.08     25.98 o 
  -2   1  11      289.40      304.48     37.51 o 
  -1   1  11        4.22        6.21      5.67 o 
   0   1  11      276.69      343.94     28.14 o 
   1   1  11      161.70      195.92     24.82 o 
   2   1  11      357.14      384.17     16.24 o 
   3   1  11      203.54      178.81     17.52 o 
   4   1  11     1202.58     1227.48     32.33 o 
   5   1  11     1046.59     1082.92     27.54 o 
   6   1  11     1167.03     1258.25     25.24 o 
   7   1  11        1.86        0.16      4.53 o 
   8   1  11      645.58      763.76     25.49 o 
   9   1  11      211.32      236.47     15.46 o 
  10   1  11       25.20       26.48      4.28 o 
  11   1  11        2.54        4.07      1.91 o 
  -7   2  11       76.12       67.58      9.16 o 
  -6   2  11        8.84        8.83      2.49 o 
  -5   2  11       79.56       55.20     14.48 o 
  -4   2  11      204.43      191.08     13.53 o 
  -3   2  11      147.57      156.90     21.47 o 
  -2   2  11        3.14       -3.37      4.86 o 
  -1   2  11       79.88       90.99     13.94 o 
   0   2  11      665.84      695.89     22.68 o 
   1   2  11      503.98      497.33     13.55 o 
   2   2  11       40.86       50.76      7.99 o 
   3   2  11      326.76      376.47     22.68 o 
   4   2  11       98.39       93.70      7.86 o 
   5   2  11      582.63      650.91     18.22 o 
   6   2  11       13.16       14.96      7.50 o 
   7   2  11      378.07      407.45     22.07 o 
   8   2  11      442.70      470.93     18.48 o 
   9   2  11      146.28      130.43     10.16 o 
  10   2  11       16.43       12.68      2.05 o 
  11   2  11        0.02        3.02      1.91 o 
  -7   3  11      131.83      113.25     21.03 o 
  -6   3  11        8.75       12.15      3.07 o 
  -5   3  11        0.33       -0.58      0.87 o 
  -4   3  11      549.19      554.48     11.79 o 
  -3   3  11      189.60      210.35     18.87 o 
  -2   3  11        8.25        9.37      4.97 o 
  -1   3  11        9.45       19.45      5.04 o 
   0   3  11       59.38       63.35     10.09 o 
   1   3  11      142.42      162.13     21.38 o 
   2   3  11       50.08       62.08      9.51 o 
   3   3  11       43.93       44.09      5.90 o 
   4   3  11     1901.13     1913.80     45.74 o 
   5   3  11     1671.20     1776.30     52.19 o 
   6   3  11        0.46        0.33      2.82 o 
   7   3  11      142.41      151.05      9.39 o 
   8   3  11       91.80       99.67     16.15 o 
   9   3  11        3.09        6.87      2.17 o 
  10   3  11        1.94        1.02      1.56 o 
  11   3  11       13.46       21.72      5.00 o 
  -6   4  11       38.00       37.53      7.07 o 
  -5   4  11       52.06       62.94     16.04 o 
  -4   4  11      233.43      267.15      8.66 o 
  -3   4  11      154.45      133.66     21.13 o 
  -2   4  11       42.69       43.04      8.76 o 
  -1   4  11        6.02       10.23      4.21 o 
   0   4  11      143.20      136.70     12.18 o 
   1   4  11       16.25       27.54      8.76 o 
   2   4  11      471.43      507.78     30.61 o 
   3   4  11      439.07      502.60     44.06 o 
   4   4  11      512.27      503.95      7.97 o 
   5   4  11      217.32      209.47     13.53 o 
   6   4  11      156.21      128.89     27.70 o 
   7   4  11      511.64      574.49     42.47 o 
   8   4  11     1066.49     1066.33     34.82 o 
   9   4  11       22.22       25.32      4.56 o 
  10   4  11        1.88        4.28      1.40 o 
  11   4  11       16.72       19.85      3.70 o 
  -5   5  11      170.00      159.74      4.92 o 
  -4   5  11       66.45       74.89      7.11 o 
  -3   5  11        5.73       12.41      4.95 o 
  -2   5  11       26.63       15.11      5.18 o 
  -1   5  11      123.17      110.58     18.96 o 
   0   5  11       79.80       68.26     13.97 o 
   1   5  11      337.38      342.38     28.00 o 
   2   5  11      396.34      398.65     40.83 o 
   3   5  11     1095.58     1120.38     30.82 o 
   4   5  11      967.21      968.79     55.53 o 
   5   5  11       41.91       31.06      8.06 o 
   6   5  11      415.46      410.10     12.52 o 
   7   5  11       10.69       12.37      3.14 o 
   8   5  11        1.22        2.03      7.47 o 
   9   5  11       84.71       71.26      9.79 o 
  10   5  11      282.04      280.73     22.24 o 
  11   5  11        1.38        9.05      3.06 o 
  -5   6  11      174.39      174.59     16.68 o 
  -4   6  11      514.05      570.21     40.94 o 
  -3   6  11       11.10       20.57      4.69 o 
  -2   6  11       13.10       13.64      6.04 o 
  -1   6  11      567.47      587.62     30.61 o 
   0   6  11      265.75      304.73     18.66 o 
   1   6  11      157.57      144.00     23.19 o 
   2   6  11      632.12      642.58     44.81 o 
   3   6  11      231.64      200.17     22.47 o 
   4   6  11       23.56       13.82      5.66 o 
   5   6  11       17.43       13.91      3.66 o 
   6   6  11      553.01      575.15     22.21 o 
   7   6  11      231.90      201.28     15.62 o 
   8   6  11        4.60        2.60      1.95 o 
   9   6  11      226.89      199.67     21.80 o 
  10   6  11       53.32       54.32      4.78 o 
  11   6  11        0.96        6.07      2.95 o 
  -4   7  11       15.28       17.56      3.65 o 
  -3   7  11        0.01       12.29      6.09 o 
  -2   7  11       32.25       25.77      7.76 o 
  -1   7  11       19.44       15.43      4.62 o 
   0   7  11      534.85      481.71     17.97 o 
   1   7  11       31.71       31.44      8.85 o 
   2   7  11      454.07      450.98     27.21 o 
   3   7  11        7.16       15.34      6.51 o 
   4   7  11      200.05      215.95     14.64 o 
   5   7  11       77.76       87.01      6.26 o 
   6   7  11      203.10      228.97      9.83 o 
   7   7  11       96.28       88.98      7.13 o 
   8   7  11       95.43       70.58      6.20 o 
   9   7  11        1.12       -2.07      2.04 o 
  10   7  11       70.40       52.43      7.74 o 
  11   7  11       25.02       24.84      6.32 o 
  -3   8  11       17.04       17.80      6.76 o 
  -2   8  11      161.15      184.21     17.55 o 
  -1   8  11       30.59       22.68      7.93 o 
   0   8  11       28.28       27.35      6.07 o 
   1   8  11      542.88      523.19     38.37 o 
   2   8  11      246.71      250.49     30.17 o 
   3   8  11        4.35       10.25      3.22 o 
   4   8  11        6.70       12.34      3.41 o 
   5   8  11      196.53      201.35     11.63 o 
   6   8  11      401.60      377.30     11.77 o 
   7   8  11        3.64        6.39      1.79 o 
   8   8  11      145.31      120.62      8.62 o 
   9   8  11       84.11       77.07      7.27 o 
  10   8  11       27.49       25.84      4.82 o 
  11   8  11        3.16       16.90      5.81 o 
  -1   9  11        1.37        2.01      1.53 o 
   0   9  11       95.19       74.21     20.20 o 
   1   9  11      542.22      468.90     37.31 o 
   2   9  11        5.52        7.00      1.96 o 
   3   9  11       25.75       22.87      2.61 o 
   4   9  11       36.29       36.89      5.43 o 
   5   9  11      160.55      162.79     11.43 o 
   6   9  11      232.51      219.14      8.69 o 
   7   9  11       84.21       61.27      6.81 o 
   8   9  11      259.45      247.58     13.00 o 
   9   9  11       79.62       79.33      6.77 o 
  10   9  11       44.77       45.66     15.79 o 
   0  10  11       21.45        9.97      3.01 o 
   1  10  11      316.48      275.10     22.84 o 
   2  10  11       26.09       25.80      3.05 o 
   3  10  11       11.04       10.29      2.33 o 
   4  10  11       12.84       14.69      2.53 o 
   5  10  11      248.33      235.55     13.70 o 
   6  10  11        2.23        7.16      2.90 o 
   7  10  11        2.49       13.61      3.34 o 
   8  10  11       44.00       41.61      5.82 o 
   9  10  11      107.00       92.30     13.78 o 
   3  11  11       46.71       55.20      8.18 o 
   4  11  11      163.13      185.96     10.29 o 
   5  11  11       98.64       93.80      7.68 o 
   6  11  11        0.15        2.66      2.14 o 
   7  11  11       61.21       54.34      6.10 o 
  -5  -9  12        1.46        8.92      4.09 o 
  -4  -9  12        9.75       16.13      4.14 o 
  -3  -9  12        2.02        4.09      2.25 o 
  -2  -9  12        0.01        3.86      1.34 o 
  -1  -9  12      250.56      216.74     22.03 o 
   0  -9  12      196.47      203.29     13.62 o 
   1  -9  12       34.31       25.07      4.87 o 
   2  -9  12        5.46        3.43      2.28 o 
  -6  -8  12       71.18       60.50     10.53 o 
  -5  -8  12        3.15       10.53      4.79 o 
  -4  -8  12       13.31       12.06      3.16 o 
  -3  -8  12        3.62        4.60      3.42 o 
  -2  -8  12       42.15       30.36      3.49 o 
  -1  -8  12        4.64        3.69      1.61 o 
   0  -8  12       41.95       34.04      3.90 o 
   1  -8  12        9.59        9.64      2.71 o 
   2  -8  12        2.19        2.55      2.70 o 
   3  -8  12       84.74       80.39      7.60 o 
   4  -8  12       10.27        4.40      2.71 o 
  -7  -7  12        3.10       -6.51      4.51 o 
  -6  -7  12        2.14       20.08      5.51 o 
  -5  -7  12       81.02       62.22     11.60 o 
  -4  -7  12      219.79      196.13     18.69 o 
  -3  -7  12      113.30      120.80     45.30 o 
  -2  -7  12      389.18      372.97     16.68 o 
  -1  -7  12      393.66      380.13     11.13 o 
   0  -7  12       23.43       19.17      4.64 o 
   1  -7  12      210.85      193.35     16.60 o 
   2  -7  12        0.78        2.30      1.44 o 
   3  -7  12      113.84      120.02      6.25 o 
   4  -7  12        1.91        4.57      1.55 o 
   5  -7  12       19.14        9.75      2.17 o 
  -7  -6  12        6.97        8.25      5.30 o 
  -6  -6  12        2.22        1.84      3.79 o 
  -5  -6  12       36.92       44.37      7.27 o 
  -4  -6  12       78.32       78.86     13.43 o 
  -3  -6  12       58.45       50.55     10.97 o 
  -2  -6  12      238.47      216.90     27.45 o 
  -1  -6  12      237.96      224.02      8.63 o 
   0  -6  12      139.54      140.20     11.31 o 
   1  -6  12        5.31        7.11      2.71 o 
   2  -6  12      265.67      248.11     13.52 o 
   3  -6  12       67.79       61.20      9.40 o 
   4  -6  12       23.52       26.85      7.17 o 
   5  -6  12      179.58      134.85     27.92 o 
   6  -6  12       17.97       28.33      5.18 o 
  -8  -5  12       15.26        9.11      6.16 o 
  -7  -5  12        2.27        6.82      2.21 o 
  -6  -5  12      219.93      193.80     25.33 o 
  -5  -5  12       99.62       85.18     10.67 o 
  -4  -5  12      148.88      159.06     16.97 o 
  -3  -5  12       14.87       -1.65      3.25 o 
  -2  -5  12      577.84      544.96     12.20 o 
  -1  -5  12      297.36      285.69     17.88 o 
   0  -5  12       10.64        9.47      1.95 o 
   1  -5  12        0.26        0.92      2.06 o 
   2  -5  12       13.83       17.74      7.70 o 
   3  -5  12       72.36       77.40     14.98 o 
   4  -5  12       23.05       15.82      3.88 o 
   5  -5  12      102.12       86.62     11.38 o 
   6  -5  12       38.91       40.44      7.18 o 
   7  -5  12        0.40       10.74      4.67 o 
  -8  -4  12        6.58       13.51      3.53 o 
  -7  -4  12        0.46        9.66      2.71 o 
  -6  -4  12       55.20       70.92      5.99 o 
  -5  -4  12       29.19       33.16      7.79 o 
  -4  -4  12      251.54      250.58     10.74 o 
  -3  -4  12      178.85      195.92     17.06 o 
  -2  -4  12      297.00      271.46     26.75 o 
  -1  -4  12      552.88      546.36     13.82 o 
   0  -4  12      178.05      172.69      9.71 o 
   1  -4  12       50.95       35.24      5.29 o 
   2  -4  12      151.92      128.98     14.67 o 
   3  -4  12       79.10       79.47      7.40 o 
   4  -4  12      170.29      168.07      4.40 o 
   5  -4  12      305.95      287.01     18.41 o 
   6  -4  12       63.79       70.26      7.86 o 
   7  -4  12        0.65        4.28      3.74 o 
   8  -4  12        0.41       -1.88      3.74 o 
  -8  -3  12       41.02       42.24      6.42 o 
  -7  -3  12      193.17      181.49     18.10 o 
  -6  -3  12      214.27      231.23     33.44 o 
  -5  -3  12      491.32      555.95     31.19 o 
  -4  -3  12        1.35       -1.65      3.90 o 
  -3  -3  12      695.72      724.64     34.79 o 
  -2  -3  12      605.01      572.02     14.36 o 
  -1  -3  12      161.71      191.25     12.36 o 
   0  -3  12      502.16      483.58     12.48 o 
   1  -3  12       20.64       12.53      5.14 o 
   2  -3  12      158.41      141.36     11.69 o 
   3  -3  12      589.46      585.59     21.95 o 
   4  -3  12      228.31      209.87     22.86 o 
   5  -3  12      394.17      371.89     34.91 o 
   6  -3  12      147.52      161.08     20.45 o 
   7  -3  12      178.12      199.52     20.31 o 
   8  -3  12        6.09        6.39      4.79 o 
   9  -3  12      975.43     1222.04    165.26 o 
  -8  -2  12       32.44       38.09      9.24 o 
  -7  -2  12       12.76       12.78      5.14 o 
  -6  -2  12        1.66        5.04      4.90 o 
  -5  -2  12      248.23      246.12     12.40 o 
  -4  -2  12      869.19      983.48     33.58 o 
  -3  -2  12      263.93      249.44     23.71 o 
  -2  -2  12      150.42      127.47     17.45 o 
  -1  -2  12      122.37      142.17     17.02 o 
   0  -2  12      266.10      233.93     12.98 o 
   1  -2  12       86.84       83.97      7.11 o 
   2  -2  12      100.98       90.33      7.36 o 
   3  -2  12       15.23        9.62      1.84 o 
   5  -2  12        6.39        7.72      3.00 o 
   6  -2  12       53.74       55.96      8.11 o 
   7  -2  12      116.42      108.28     13.92 o 
   8  -2  12      529.76      622.73     36.67 o 
   9  -2  12       93.76       87.15     11.41 o 
  -8  -1  12       24.39       16.92      4.82 o 
  -7  -1  12      244.88      250.08     17.21 o 
  -6  -1  12       48.70       55.09      5.86 o 
  -5  -1  12       11.66       13.98      4.31 o 
  -4  -1  12      237.09      250.83     29.02 o 
  -3  -1  12     1705.68     1952.27     92.99 o 
  -2  -1  12       66.23       63.99     11.99 o 
  -1  -1  12      392.72      428.49     15.43 o 
   0  -1  12      134.03       99.58      9.84 o 
   1  -1  12      514.81      516.35     21.53 o 
   2  -1  12      224.30      196.14      9.41 o 
   3  -1  12       49.42       42.30      5.36 o 
   4  -1  12        5.34        8.11      6.55 o 
   5  -1  12       71.60       81.39      8.78 o 
   6  -1  12      176.27      195.20     10.97 o 
   7  -1  12      162.67      149.07     12.20 o 
   8  -1  12      220.30      211.37     20.66 o 
   9  -1  12      107.00      128.13     10.92 o 
  10  -1  12       44.25       42.88      9.02 o 
  -7   0  12      218.26      213.07     19.01 o 
  -6   0  12        0.30        7.48      8.46 o 
  -5   0  12        2.84        9.99      5.42 o 
  -4   0  12      363.78      398.44     14.26 o 
  -3   0  12      278.51      274.41     10.86 o 
  -2   0  12        9.90       13.30      3.32 o 
  -1   0  12       80.46       78.29      8.11 o 
   0   0  12        3.83        5.97      2.16 o 
   1   0  12      144.39      145.21     11.92 o 
   2   0  12        9.84       11.96      2.74 o 
   3   0  12      622.06      599.19     19.66 o 
   4   0  12      740.42      748.91     15.97 o 
   5   0  12       69.36       65.31      7.41 o 
   6   0  12      330.15      358.25     22.36 o 
   7   0  12       61.47       51.25      6.86 o 
   8   0  12      164.60      164.71     12.60 o 
   9   0  12       23.97       16.29      4.81 o 
  10   0  12        0.02        2.81      4.97 o 
  -7   1  12       22.38       17.04      5.09 o 
  -6   1  12        8.75        6.25      4.39 o 
  -5   1  12        0.81        7.93      4.35 o 
  -4   1  12      632.55      655.55     21.10 o 
  -3   1  12       27.75       19.99      5.65 o 
  -2   1  12      110.15      137.77     21.94 o 
  -1   1  12      166.92      164.36     19.68 o 
   0   1  12      124.40      131.73     10.57 o 
   1   1  12       46.95       63.89     10.39 o 
   2   1  12       13.25       18.27      7.86 o 
   3   1  12      115.52      118.36     16.41 o 
   4   1  12      406.63      428.30     17.20 o 
   5   1  12     2369.01     2460.72     44.88 o 
   6   1  12      239.39      246.68     27.63 o 
   7   1  12      171.16      192.53     10.71 o 
   8   1  12       26.23       45.62     11.57 o 
   9   1  12       11.89        8.16      4.95 o 
  10   1  12        0.37        6.49      2.23 o 
  11   1  12        0.06        4.24      2.63 o 
  -7   2  12        2.52       10.64      3.79 o 
  -6   2  12       15.41       12.74      3.46 o 
  -5   2  12       11.80       10.48      3.83 o 
  -4   2  12      517.01      473.35     29.21 o 
  -3   2  12       30.48       37.28      6.51 o 
  -2   2  12       14.06        5.58      4.00 o 
  -1   2  12      273.75      313.84     29.89 o 
   0   2  12      194.60      201.24     31.68 o 
   1   2  12      397.91      405.57     13.39 o 
   2   2  12      391.55      408.73     14.41 o 
   3   2  12     1323.86     1502.74     22.22 o 
   4   2  12      575.09      630.57     31.75 o 
   5   2  12      121.95      133.06     13.84 o 
   6   2  12        5.46        5.53      2.29 o 
   7   2  12      495.28      482.56     23.01 o 
   8   2  12        0.13        5.04      2.68 o 
   9   2  12       51.34       48.53      5.24 o 
  10   2  12        7.87        3.02      6.25 o 
  11   2  12        0.05        7.91      2.46 o 
  -6   3  12       29.06       19.96      5.18 o 
  -5   3  12      431.97      432.25     27.45 o 
  -4   3  12      294.61      289.65     11.98 o 
  -3   3  12        0.17        7.04      2.77 o 
  -2   3  12      114.85      151.78     59.10 o 
  -1   3  12       87.33       79.13     13.46 o 
   0   3  12      273.75      278.86     27.24 o 
   1   3  12       21.56       35.26      8.99 o 
   2   3  12      449.99      421.03     28.56 o 
   3   3  12     1490.85     1519.33     32.37 o 
   4   3  12     1056.69     1138.97     16.95 o 
   5   3  12      553.48      584.84     14.45 o 
   6   3  12       11.50       23.68      4.78 o 
   7   3  12      353.77      386.95     20.02 o 
   8   3  12      107.19       92.61      7.59 o 
   9   3  12       79.86       76.51      7.17 o 
  10   3  12       15.44        9.58      2.07 o 
  11   3  12        0.69        9.52      2.79 o 
  -5   4  12      141.17      116.78     20.78 o 
  -4   4  12        1.59        3.54      1.51 o 
  -3   4  12        0.95       14.62      6.46 o 
  -2   4  12      197.86      200.22     26.54 o 
  -1   4  12        1.50        2.88      3.09 o 
   0   4  12      223.87      199.13     19.10 o 
   1   4  12      722.83      746.65     18.87 o 
   2   4  12      758.62      813.14     43.30 o 
   3   4  12      502.58      559.43    126.75 o 
   4   4  12     2036.26     2191.03     40.81 o 
   5   4  12      106.17      111.58      8.05 o 
   6   4  12      280.20      287.45     17.74 o 
   7   4  12       31.58       30.06      5.68 o 
   8   4  12       88.53       93.77      9.54 o 
   9   4  12       24.63       19.20      8.15 o 
  10   4  12        2.54        1.15      4.57 o 
  11   4  12       15.54       15.93      4.41 o 
  -5   5  12      222.44      222.99     13.90 o 
  -4   5  12       46.67       44.03      5.37 o 
  -3   5  12       63.89       62.70     11.04 o 
  -2   5  12        8.27       -0.42      4.60 o 
  -1   5  12       93.43       83.04     10.27 o 
   0   5  12      274.97      262.99     21.82 o 
   1   5  12        1.15       -0.35      5.62 o 
   2   5  12        3.60       -4.21      5.67 o 
   3   5  12     1590.20     1617.85     66.17 o 
   4   5  12       46.36       40.65      5.33 o 
   5   5  12       14.96       23.22      5.59 o 
   6   5  12        0.10        2.98      2.63 o 
   7   5  12       69.95       73.07      7.95 o 
   8   5  12        1.95       -1.31      2.85 o 
   9   5  12       25.80       13.35      2.68 o 
  10   5  12       64.29       59.57      5.20 o 
  11   5  12        1.93        0.10      2.18 o 
  -4   6  12       18.74       22.41      4.38 o 
  -3   6  12       64.94       58.59      8.81 o 
  -2   6  12       50.18       45.71      7.81 o 
  -1   6  12       24.91       13.83      5.39 o 
   0   6  12      324.07      308.84     28.63 o 
   1   6  12      139.21      139.05     15.90 o 
   2   6  12      433.99      448.61     49.06 o 
   3   6  12       16.47       14.39      4.21 o 
   4   6  12       33.24       27.91      4.08 o 
   5   6  12      281.30      293.68      5.74 o 
   6   6  12        2.53        5.01      2.79 o 
   7   6  12       18.15       12.81      6.48 o 
   8   6  12        0.02        4.86      2.91 o 
   9   6  12        6.36        6.36      5.23 o 
  10   6  12        6.48        9.97      3.04 o 
  11   6  12       19.32       24.10      5.12 o 
  -3   7  12       47.34       47.07      7.98 o 
  -2   7  12       10.03        9.90      2.95 o 
  -1   7  12       16.07       12.53      4.04 o 
   0   7  12       29.58       29.72      6.62 o 
   1   7  12        0.79       11.55      5.04 o 
   2   7  12     1130.37     1105.98     38.77 o 
   3   7  12       13.58        8.81      4.04 o 
   4   7  12      197.82      205.40     11.55 o 
   5   7  12      186.11      171.69      9.39 o 
   6   7  12        1.55        3.65      1.14 o 
   7   7  12      117.42      121.72     11.89 o 
   8   7  12      160.89      148.64     10.92 o 
   9   7  12       11.86        8.70      3.22 o 
  10   7  12       21.00       11.37      2.29 o 
  11   7  12       11.04        8.81      3.63 o 
  -2   8  12       18.54        7.09      5.53 o 
  -1   8  12       13.52       22.90      4.54 o 
   0   8  12        6.25        8.51      4.02 o 
   1   8  12       58.18       52.06      9.83 o 
   2   8  12        4.46        4.72      3.09 o 
   3   8  12       21.74       16.91      3.06 o 
   4   8  12       61.08       55.10      7.28 o 
   5   8  12       14.76       10.33      3.15 o 
   6   8  12        2.25        2.24      3.44 o 
   7   8  12       30.62       26.34      2.57 o 
   8   8  12       19.52       13.40      2.46 o 
   9   8  12        2.93       -0.79      2.45 o 
  10   8  12       11.41        9.48      3.19 o 
   0   9  12      104.37       81.03     18.59 o 
   1   9  12      233.68      210.83     18.17 o 
   2   9  12       18.11       13.81      2.66 o 
   3   9  12       18.22       13.45      5.96 o 
   4   9  12      139.94      140.32      7.30 o 
   5   9  12        0.18        6.03      2.54 o 
   6   9  12      330.24      343.66     19.30 o 
   7   9  12       37.23       45.04      3.99 o 
   8   9  12       16.78       12.71      4.25 o 
   9   9  12        7.39       12.10      4.22 o 
   2  10  12       20.90       18.31      4.83 o 
   3  10  12       22.80       22.30      3.13 o 
   4  10  12      266.17      286.95      8.45 o 
   5  10  12        0.09        6.11      6.44 o 
   6  10  12       21.16       23.02      2.74 o 
   7  10  12       66.77       63.12      6.03 o 
   8  10  12       57.16       53.67      5.29 o 
  -3  -9  13       17.33       15.90      4.95 o 
  -2  -9  13       31.24       32.43      5.24 o 
  -1  -9  13       52.56       44.75      6.39 o 
   0  -9  13        0.38        0.14      1.69 o 
   1  -9  13       17.37        8.52      3.83 o 
  -5  -8  13       73.91       74.77     17.20 o 
  -4  -8  13        5.43        1.37      3.44 o 
  -3  -8  13        5.45        8.65      4.69 o 
  -2  -8  13       41.09       32.69     10.11 o 
  -1  -8  13      252.93      271.19      5.76 o 
   0  -8  13       20.64       12.34      2.53 o 
   1  -8  13       37.86       34.61      4.40 o 
   2  -8  13       65.25       64.24      6.39 o 
   3  -8  13        8.58        3.91      2.25 o 
  -6  -7  13       65.38       53.45     10.85 o 
  -5  -7  13        4.97        5.72      4.09 o 
  -4  -7  13       72.33       59.26      9.23 o 
  -3  -7  13        9.83        0.88      3.11 o 
  -2  -7  13      179.85      150.85     13.03 o 
  -1  -7  13        0.07        1.32      1.84 o 
   0  -7  13      221.85      223.04      8.60 o 
   1  -7  13      245.98      241.86     13.65 o 
   2  -7  13       11.26        6.38      1.70 o 
   3  -7  13        0.76        0.49      1.06 o 
   4  -7  13        1.64        1.29      1.89 o 
   5  -7  13       18.27       23.61      7.20 o 
  -6  -6  13      127.99      124.15     11.88 o 
  -5  -6  13        3.62       16.62      4.28 o 
  -4  -6  13        3.09        8.48      3.67 o 
  -3  -6  13      192.50      181.44     28.98 o 
  -1  -6  13       65.76       60.37     13.01 o 
   0  -6  13       17.25       12.06      3.27 o 
   1  -6  13      487.33      509.94     11.46 o 
   2  -6  13       16.68       12.38      2.64 o 
   3  -6  13       33.06       31.59      6.96 o 
   4  -6  13        0.65       -0.23      1.40 o 
   5  -6  13      241.21      270.36     10.20 o 
   6  -6  13       31.69       25.63      7.23 o 
  -7  -5  13      173.50      182.83     15.35 o 
  -6  -5  13       11.62       14.20      8.41 o 
  -5  -5  13       37.54       44.13      9.76 o 
  -4  -5  13        8.55        8.76      6.48 o 
  -3  -5  13      380.47      409.62     14.73 o 
  -2  -5  13       93.13       80.01      7.29 o 
  -1  -5  13       81.40       73.70     11.19 o 
   0  -5  13       44.77       40.68      5.07 o 
   1  -5  13       22.68       18.29      5.01 o 
   2  -5  13        5.00        5.69      1.24 o 
   3  -5  13       42.87       37.08      8.91 o 
   4  -5  13       13.23        9.75      2.21 o 
   5  -5  13      157.07      159.45     10.50 o 
   6  -5  13        1.27       15.29      5.55 o 
   7  -5  13       94.85       92.52     12.46 o 
  -7  -4  13      446.82      498.49     30.89 o 
  -6  -4  13       66.25       68.52      6.06 o 
  -5  -4  13       76.51       81.64     10.67 o 
  -4  -4  13       92.97       90.34     14.18 o 
  -3  -4  13       72.18       74.93     10.04 o 
  -2  -4  13        0.02       -1.35      3.25 o 
  -1  -4  13      117.50      115.30      6.94 o 
   0  -4  13      158.84      126.53     12.50 o 
   1  -4  13        9.04        5.11      1.36 o 
   2  -4  13       30.94       36.33      5.01 o 
   3  -4  13        0.35        3.99      1.48 o 
   4  -4  13      295.87      270.95     12.78 o 
   5  -4  13       32.30       29.68      4.93 o 
   6  -4  13       40.45       34.79      5.67 o 
   7  -4  13       81.13       72.14     10.53 o 
   8  -4  13      154.48      151.81     18.13 o 
  -7  -3  13       63.16       70.52      8.41 o 
  -6  -3  13        4.54        2.34      4.31 o 
  -5  -3  13       58.51       63.96      7.22 o 
  -4  -3  13       25.92       37.39      8.51 o 
  -3  -3  13       18.37       18.08      5.09 o 
  -2  -3  13       12.40       13.64      4.81 o 
  -1  -3  13       35.28       28.78      4.82 o 
   0  -3  13       53.47       48.25      7.13 o 
   1  -3  13      196.99      162.40     11.34 o 
   2  -3  13       17.78       16.34      4.68 o 
   3  -3  13      256.53      282.69     23.66 o 
   4  -3  13      472.61      430.95     11.71 o 
   5  -3  13        8.68       16.34      6.34 o 
   6  -3  13        0.42        4.72      3.23 o 
   7  -3  13      433.20      507.41     38.70 o 
   8  -3  13        8.41        7.13      5.14 o 
  -7  -2  13       66.96       75.25      9.60 o 
  -6  -2  13        6.43        7.30      5.45 o 
  -5  -2  13       23.00       23.83      3.71 o 
  -4  -2  13      120.43      131.09     12.34 o 
  -3  -2  13        1.09        6.58      3.60 o 
  -2  -2  13        1.50       10.44      3.79 o 
  -1  -2  13      530.75      469.62     18.22 o 
   0  -2  13      476.59      474.52     13.93 o 
   1  -2  13       32.85       37.76      5.09 o 
   2  -2  13      125.07       96.12      9.05 o 
   3  -2  13      448.76      405.70     15.27 o 
   4  -2  13        1.07        3.12      1.58 o 
   5  -2  13       61.91       66.86      7.72 o 
   6  -2  13      109.13       97.35     19.20 o 
   7  -2  13        0.51       -0.26      3.86 o 
   8  -2  13       63.56       58.19      8.09 o 
   9  -2  13       73.85       81.13     12.11 o 
  -7  -1  13       63.78       61.84      8.74 o 
  -6  -1  13      312.93      348.45     19.51 o 
  -5  -1  13      182.06      205.24     19.42 o 
  -4  -1  13      260.13      266.27     25.99 o 
  -3  -1  13      152.36      166.63     14.47 o 
  -2  -1  13      339.24      408.15     13.16 o 
  -1  -1  13        0.16        4.97      2.81 o 
   0  -1  13      341.87      285.13     22.24 o 
   1  -1  13      105.87       96.84     10.22 o 
   2  -1  13      144.40      172.22     11.54 o 
   4  -1  13        0.02        8.51      5.72 o 
   5  -1  13       40.87       39.39      8.23 o 
   6  -1  13       72.10       75.30      8.27 o 
   7  -1  13        1.45        1.21      4.02 o 
   8  -1  13       11.42        9.64      4.44 o 
   9  -1  13       32.57       48.90      8.18 o 
  10  -1  13       22.27       15.97      8.48 o 
  -7   0  13       83.62       76.00     14.83 o 
  -6   0  13       21.94       13.94      8.06 o 
  -5   0  13      132.78      145.07     17.31 o 
  -4   0  13       18.46       19.04      5.48 o 
  -3   0  13       26.79       18.24      4.53 o 
  -2   0  13      449.88      525.46     20.72 o 
  -1   0  13       28.23       32.22      4.75 o 
   0   0  13       60.93       52.72      6.83 o 
   1   0  13        8.13        3.95      2.18 o 
   2   0  13      331.55      338.94     14.29 o 
   3   0  13        4.91        6.97      2.97 o 
   4   0  13      315.69      318.54     12.34 o 
   5   0  13      194.59      173.40     24.98 o 
   6   0  13        6.04       -2.49      4.14 o 
   7   0  13        0.55       -0.60      4.18 o 
   8   0  13        1.62       10.62      6.60 o 
   9   0  13       13.02       11.06      5.00 o 
  10   0  13        1.48        0.84      5.65 o 
  -6   1  13       12.05       15.50      4.18 o 
  -5   1  13       68.74       68.98     12.55 o 
  -4   1  13        2.11        2.63      4.07 o 
  -3   1  13      152.45      191.32     26.54 o 
  -2   1  13        3.39       -0.72      4.69 o 
  -1   1  13      418.29      358.79     20.43 o 
   0   1  13      374.20      391.23     16.80 o 
   1   1  13       34.99       16.71      6.07 o 
   2   1  13     1325.36     1496.28     39.28 o 
   3   1  13       94.76      103.73     10.71 o 
   4   1  13      107.29       80.69     23.82 o 
   5   1  13        4.93        8.60      3.90 o 
   6   1  13        2.62        5.69      3.86 o 
   7   1  13        0.42       -0.09      4.39 o 
   8   1  13      287.96      302.71     22.47 o 
   9   1  13      102.43       97.31      7.26 o 
  10   1  13      283.73      305.58     24.16 o 
  -6   2  13       28.44       25.33      7.37 o 
  -5   2  13        7.23       -1.58      3.35 o 
  -4   2  13      152.62      165.87     26.42 o 
  -3   2  13      122.77      139.44     19.43 o 
  -2   2  13        3.55       10.74      5.60 o 
  -1   2  13       14.02        8.72      4.46 o 
   0   2  13       61.29       55.52     10.85 o 
   1   2  13      306.24      354.72     32.33 o 
   2   2  13       63.61       62.26      8.46 o 
   3   2  13       92.68       76.73      7.97 o 
   4   2  13     1287.70     1491.24     55.71 o 
   5   2  13       16.33       17.77     10.67 o 
   6   2  13      122.81      159.35     13.41 o 
   7   2  13      146.32      151.76     10.08 o 
   8   2  13       74.28       84.82      9.02 o 
   9   2  13      140.78      154.20     17.17 o 
  10   2  13        8.71        9.27      2.34 o 
  11   2  13       13.64       13.73      3.37 o 
  -5   3  13       10.73       16.41      3.79 o 
  -4   3  13      319.37      324.69     30.96 o 
  -3   3  13       69.81       63.73     10.18 o 
  -2   3  13      708.35      680.86     31.35 o 
  -1   3  13       12.81        9.55      4.53 o 
   0   3  13        0.39        1.56      5.58 o 
   1   3  13      700.49      706.10     34.56 o 
   2   3  13      265.81      255.72     63.91 o 
   3   3  13     1848.40     1934.20     40.51 o 
   4   3  13        0.22       -1.46      3.28 o 
   5   3  13      716.71      784.10     26.48 o 
   6   3  13      335.07      338.67     18.17 o 
   7   3  13      639.01      656.50     21.39 o 
   8   3  13      385.03      387.96     20.72 o 
   9   3  13       15.99       17.04      5.50 o 
  10   3  13      164.61      145.94     29.76 o 
  11   3  13        8.91       15.32      3.47 o 
  -5   4  13        1.80        5.39      4.11 o 
  -4   4  13        0.27        0.34      0.97 o 
  -3   4  13       15.66       14.76      4.49 o 
  -2   4  13      141.76      167.33     20.47 o 
  -1   4  13        1.71       11.83      5.39 o 
   0   4  13      101.36       98.56     16.31 o 
   1   4  13        9.58       -0.21      5.69 o 
   2   4  13       71.27       61.29      9.92 o 
   3   4  13      225.09      229.48     17.85 o 
   4   4  13      150.56      178.40     16.55 o 
   5   4  13        4.86        2.28      4.00 o 
   6   4  13      194.41      228.27     13.02 o 
   7   4  13      166.89      178.78     11.05 o 
   8   4  13       96.55       97.18     11.26 o 
   9   4  13       31.26       25.27      6.48 o 
  10   4  13        0.01        4.54      1.78 o 
  11   4  13       28.41       23.44      4.53 o 
  -4   5  13      122.88      126.13     15.03 o 
  -3   5  13       62.17       54.29     10.27 o 
  -2   5  13       18.23       10.74      4.28 o 
  -1   5  13       43.83       34.33     11.48 o 
   0   5  13      719.42      843.05     46.20 o 
   1   5  13        1.22        7.60      4.35 o 
   2   5  13      360.43      421.17     38.00 o 
   3   5  13       46.15       46.13      9.97 o 
   4   5  13       27.31       33.40      8.41 o 
   5   5  13       37.09       34.39      5.37 o 
   6   5  13      100.62       85.60     18.29 o 
   7   5  13      137.94      130.31     11.95 o 
   8   5  13      246.32      252.12     18.81 o 
   9   5  13        7.00        9.42      2.88 o 
  10   5  13       21.48       21.16      4.39 o 
  11   5  13      128.48      136.16      9.25 o 
  -3   6  13       89.76       84.04     16.31 o 
  -2   6  13        6.97       12.97      5.02 o 
  -1   6  13      133.36      136.82     20.57 o 
   0   6  13      702.71      689.18     43.88 o 
   1   6  13       37.76       42.25     10.57 o 
   2   6  13       14.32       12.15      5.46 o 
   3   6  13      245.22      258.16     28.86 o 
   4   6  13       78.29       77.92     12.22 o 
   5   6  13       76.64       78.60      6.90 o 
   6   6  13      162.59      155.64      9.01 o 
   7   6  13      716.02      724.81     49.25 o 
   8   6  13       41.26       20.31      4.04 o 
   9   6  13      124.36      118.67     13.50 o 
  10   6  13       28.47       35.76      5.25 o 
  -2   7  13        4.97       14.11      5.48 o 
  -1   7  13      440.62      461.93     28.54 o 
   0   7  13       22.93       36.88      6.93 o 
   1   7  13        2.80       11.39      4.09 o 
   2   7  13       66.38       75.67     10.48 o 
   3   7  13       12.83       14.32      7.34 o 
   4   7  13       50.56       39.40      6.60 o 
   5   7  13        1.36        0.70      1.58 o 
   6   7  13       67.81       63.21      6.92 o 
   7   7  13      558.93      574.81     41.23 o 
   8   7  13       33.48       39.59      4.61 o 
   9   7  13       30.40       17.04      7.72 o 
  10   7  13        5.36        3.55      6.58 o 
  -1   8  13      264.70      275.47     34.12 o 
   0   8  13        4.17        7.39      4.32 o 
   1   8  13       70.53       84.78     12.69 o 
   2   8  13      125.10      107.95     12.11 o 
   3   8  13       64.29       55.71      5.00 o 
   4   8  13        1.20        3.95      2.29 o 
   5   8  13      138.69      129.01     11.49 o 
   6   8  13      462.32      521.79     22.31 o 
   7   8  13       40.68       40.71      4.18 o 
   8   8  13        4.91        4.45      5.01 o 
   9   8  13       41.46       42.66      3.90 o 
   1   9  13      149.71      146.60     17.92 o 
   2   9  13      207.76      224.85     27.01 o 
   3   9  13       25.78       21.06      3.55 o 
   4   9  13       63.03       64.93      5.70 o 
   5   9  13      127.83      132.05      8.54 o 
   6   9  13      277.89      272.96     13.08 o 
   7   9  13       57.90       53.79      5.42 o 
   8   9  13       20.07       27.40      5.36 o 
   9   9  13       44.27       34.93      6.28 o 
   3  10  13        0.00       13.73      3.69 o 
   4  10  13      138.10      141.92      7.04 o 
   5  10  13      109.12      118.99      7.38 o 
   6  10  13      102.12      106.97      9.65 o 
   7  10  13        1.93        2.16      1.79 o 
  -3  -8  14       11.96        6.74      5.07 o 
  -2  -8  14       18.39       13.53      3.28 o 
  -1  -8  14       66.38       54.33      7.95 o 
   0  -8  14        3.14        3.08      1.95 o 
   1  -8  14       41.89       28.19      4.96 o 
   2  -8  14       17.22       12.00      2.50 o 
  -5  -7  14       19.89       24.38      6.69 o 
  -4  -7  14      156.00      147.00     15.83 o 
  -3  -7  14        2.22       12.74      6.18 o 
  -2  -7  14        3.76        7.32      3.21 o 
  -1  -7  14       70.63       71.38      5.84 o 
   0  -7  14       85.07       89.10      7.97 o 
   1  -7  14       11.63       11.60      4.31 o 
   2  -7  14       12.08       10.28      2.47 o 
   3  -7  14       46.60       47.34     12.45 o 
   4  -7  14       44.74       40.49      7.97 o 
  -5  -6  14       16.43        5.00      4.04 o 
  -4  -6  14       23.57       18.52      4.46 o 
  -3  -6  14       18.62       18.20      3.51 o 
  -2  -6  14      292.53      286.74     27.26 o 
  -1  -6  14       11.90        6.04      2.18 o 
   0  -6  14       96.76       73.87     10.02 o 
   1  -6  14      172.15      154.50     15.69 o 
   2  -6  14       58.42       50.56      6.57 o 
   3  -6  14        2.87        4.55      2.42 o 
   4  -6  14        9.70        5.26      2.30 o 
   5  -6  14       21.04       14.60      4.69 o 
  -6  -5  14       80.16       69.93     10.67 o 
  -5  -5  14      123.68      139.30     19.20 o 
  -4  -5  14       12.83       18.78      4.79 o 
  -3  -5  14       47.18       39.65      5.37 o 
  -2  -5  14      246.24      298.08     27.70 o 
  -1  -5  14       50.45       58.09      5.95 o 
   0  -5  14      266.83      260.18     15.44 o 
   1  -5  14        6.93        2.68      1.47 o 
   2  -5  14      409.29      417.91     16.41 o 
   3  -5  14        2.96        2.56      1.63 o 
   4  -5  14        9.11        4.42      1.62 o 
   5  -5  14        5.47        2.63      3.14 o 
   6  -5  14        5.46        0.19      3.44 o 
  -6  -4  14      359.87      365.13     29.23 o 
  -5  -4  14       46.39       42.18      7.72 o 
  -4  -4  14       47.13       40.55      8.04 o 
  -3  -4  14       69.06       69.07     11.09 o 
  -2  -4  14      215.66      208.19     15.13 o 
  -1  -4  14       17.24        8.41      9.39 o 
   0  -4  14       83.44       73.79     11.55 o 
   1  -4  14       26.71       14.13      3.52 o 
   2  -4  14       35.39       32.24      5.45 o 
   3  -4  14        5.50        2.09      1.01 o 
   4  -4  14       98.64       84.40     21.97 o 
   5  -4  14      380.05      430.63     43.27 o 
   6  -4  14        0.71        1.00      1.93 o 
   7  -4  14       31.50       38.74      7.90 o 
  -6  -3  14       38.63       45.08     10.71 o 
  -5  -3  14       47.63       49.59      6.07 o 
  -4  -3  14        7.27        5.71      2.94 o 
  -3  -3  14        0.94        7.99      3.46 o 
  -2  -3  14      197.72      180.63     29.47 o 
  -1  -3  14      468.79      486.39     10.45 o 
   0  -3  14      117.84       95.10      9.20 o 
   1  -3  14       19.78       16.72      8.98 o 
   2  -3  14      126.84      130.51      7.24 o 
   3  -3  14       14.75        7.72      2.60 o 
   4  -3  14       25.18       19.20      4.36 o 
   5  -3  14      256.07      250.30     32.77 o 
   6  -3  14        8.89       11.67      4.58 o 
   7  -3  14       70.22       72.30     12.18 o 
   8  -3  14      115.92      112.35     16.69 o 
  -6  -2  14       63.77       50.59      8.55 o 
  -5  -2  14       72.18       88.94      9.13 o 
  -4  -2  14       59.40       62.95      7.96 o 
  -3  -2  14      740.37      896.32     54.38 o 
  -2  -2  14       57.96       65.98     10.92 o 
  -1  -2  14        6.66       12.74      5.86 o 
   0  -2  14       81.62       93.53      9.97 o 
   1  -2  14       32.56       28.04      4.45 o 
   2  -2  14        4.14        7.48      2.11 o 
   3  -2  14       40.69       32.95      8.08 o 
   4  -2  14       57.65       64.35      7.60 o 
   5  -2  14       86.17      102.51     12.69 o 
   6  -2  14      255.37      301.59     11.43 o 
   7  -2  14       65.33       89.38      9.55 o 
   8  -2  14       81.25      104.21     12.11 o 
  -6  -1  14        3.90       11.10      3.63 o 
  -5  -1  14        1.85       13.32      4.94 o 
  -4  -1  14      191.16      218.74     22.07 o 
  -3  -1  14      782.83      890.18     24.47 o 
  -2  -1  14      602.30      718.24     16.43 o 
  -1  -1  14      236.97      237.45     21.71 o 
   0  -1  14        6.68        6.41      2.63 o 
   1  -1  14       82.97       73.75      9.64 o 
   2  -1  14      122.94      119.25     11.96 o 
   3  -1  14      150.29      132.50     12.63 o 
   4  -1  14      354.95      357.28     29.07 o 
   5  -1  14        7.29        5.55      4.04 o 
   6  -1  14       48.09       46.76     10.95 o 
   7  -1  14       47.71       34.81      6.74 o 
   8  -1  14      111.69      117.11     10.81 o 
   9  -1  14       56.85       83.64     13.43 o 
  -6   0  14      226.16      229.69     36.63 o 
  -5   0  14      173.57      164.47     11.48 o 
  -4   0  14       32.82       42.20      5.33 o 
  -3   0  14       65.83       73.35      8.14 o 
  -2   0  14        0.56        7.83      4.94 o 
  -1   0  14      123.83      130.72     13.62 o 
   0   0  14       34.18       36.52      7.31 o 
   1   0  14       24.19       15.48      3.37 o 
   2   0  14      301.94      335.85     24.19 o 
   3   0  14      144.27      135.38     22.08 o 
   4   0  14      122.08      119.90     18.38 o 
   5   0  14       84.58       76.55     13.46 o 
   6   0  14       31.72       32.33      8.58 o 
   7   0  14      111.90      110.74     11.85 o 
   8   0  14      166.08      188.02     13.78 o 
   9   0  14        4.13       10.55      5.60 o 
  -6   1  14        0.35       11.04      4.74 o 
  -5   1  14       59.01       46.55      6.65 o 
  -4   1  14       31.45       38.70      8.85 o 
  -3   1  14      263.63      348.31     35.56 o 
  -2   1  14      256.14      272.52     30.96 o 
  -1   1  14        9.29       13.76      5.14 o 
   0   1  14       41.89       30.40      7.65 o 
   1   1  14        7.84        2.91      4.11 o 
   2   1  14       40.52       39.97     10.27 o 
   3   1  14       21.19       23.68      6.12 o 
   4   1  14      498.65      508.32     40.03 o 
   5   1  14      149.91      155.67     21.85 o 
   6   1  14       37.59       11.69      6.34 o 
   7   1  14        5.27       13.76      5.62 o 
   8   1  14       35.38       34.26      4.13 o 
   9   1  14        0.97        3.77      2.02 o 
  10   1  14       50.19       42.17      7.65 o 
  -5   2  14      207.25      217.04     27.54 o 
  -4   2  14       89.16       97.24     15.76 o 
  -3   2  14       48.30       50.76      8.62 o 
  -2   2  14        0.27        3.67      3.00 o 
  -1   2  14        0.22        5.60      3.53 o 
   0   2  14        1.08       11.97      6.25 o 
   1   2  14      651.89      780.61     49.87 o 
   2   2  14       86.99       87.73     15.39 o 
   3   2  14      915.55      999.51     36.98 o 
   4   2  14       36.67       48.03      7.53 o 
   5   2  14        7.88        7.57      3.20 o 
   6   2  14      321.31      336.44     23.11 o 
   7   2  14      584.95      634.79     31.06 o 
   8   2  14       97.76      113.32      8.92 o 
   9   2  14       18.63       28.20      4.10 o 
  10   2  14      101.75      127.70     36.38 o 
  -5   3  14        6.59        4.32      2.97 o 
  -4   3  14      238.80      251.02     33.33 o 
  -3   3  14       11.15        1.95      2.86 o 
  -2   3  14       66.46       76.72     14.48 o 
  -1   3  14        1.11        5.00      4.95 o 
   0   3  14        1.50       17.80      7.81 o 
   1   3  14      176.08      215.42     23.33 o 
   2   3  14      328.37      366.32     17.43 o 
   3   3  14       39.46       42.07      9.04 o 
   4   3  14       27.19       26.33      8.83 o 
   5   3  14       10.20       12.75      4.29 o 
   6   3  14       28.45       31.91     12.06 o 
   7   3  14       80.52       98.99      9.91 o 
   8   3  14       16.95       14.79      7.83 o 
   9   3  14       92.06       84.23      6.50 o 
  10   3  14        0.15        6.00      2.39 o 
  -4   4  14      241.89      251.28     39.58 o 
  -3   4  14        0.34        9.85      3.74 o 
  -2   4  14        4.43       10.18      2.93 o 
  -1   4  14        1.61       10.09      4.67 o 
   0   4  14      130.93      151.83     19.82 o 
   1   4  14      246.27      289.67     35.33 o 
   2   4  14     1000.99     1100.54     41.83 o 
   3   4  14        4.03        0.07      5.04 o 
   4   4  14       35.67       44.95      7.93 o 
   5   4  14        4.85        3.15      2.48 o 
   6   4  14      118.49      130.47     10.53 o 
   7   4  14       58.49       68.97     10.13 o 
   8   4  14      116.42      141.29     12.33 o 
   9   4  14      292.77      298.64     24.27 o 
  10   4  14       15.70       11.04      2.27 o 
  -3   5  14        1.96        7.11      3.42 o 
  -2   5  14       37.22       23.78      6.18 o 
  -1   5  14        1.27        7.88      2.93 o 
   0   5  14       22.56       31.40      5.21 o 
   1   5  14      128.54      148.81     16.64 o 
   2   5  14      300.53      300.87     24.26 o 
   3   5  14      165.26      186.55     19.08 o 
   4   5  14      146.17      146.09     16.83 o 
   5   5  14       26.06       25.69      4.02 o 
   6   5  14      113.27      124.85     11.57 o 
   7   5  14       95.31      113.72     11.69 o 
   8   5  14       48.97       35.44      4.63 o 
   9   5  14       55.72       65.07     12.02 o 
  10   5  14       84.59       70.28     10.02 o 
  -2   6  14        2.14        7.44      2.39 o 
  -1   6  14       23.79       11.06      4.07 o 
   0   6  14      321.53      330.69     43.13 o 
   1   6  14      954.93     1031.88    380.17 o 
   2   6  14       34.57       40.14      8.76 o 
   3   6  14        2.13       13.46      5.67 o 
   4   6  14        6.79       10.89      3.61 o 
   5   6  14      333.04      350.35     13.77 o 
   6   6  14      108.99      112.53     11.97 o 
   7   6  14       53.38       76.37      8.69 o 
   8   6  14      567.50      538.81     50.32 o 
   9   6  14        8.97       11.09      2.95 o 
  10   6  14       35.09       20.00      4.24 o 
  -1   7  14       25.04       42.60      9.69 o 
   0   7  14       18.88       24.19      5.55 o 
   1   7  14       83.18       84.43     11.16 o 
   2   7  14       95.44       89.99     14.01 o 
   3   7  14        7.40       18.43      3.58 o 
   4   7  14       56.68       50.40      8.05 o 
   5   7  14      197.43      196.09     13.98 o 
   6   7  14      286.66      297.63     15.43 o 
   7   7  14        9.67       14.71      4.32 o 
   8   7  14      174.35      178.53     15.04 o 
   9   7  14        5.73        5.03      2.50 o 
   0   8  14      117.36      109.95     20.03 o 
   1   8  14       12.03       18.45      5.67 o 
   2   8  14       37.36       29.68     16.83 o 
   3   8  14       28.48       19.24      5.60 o 
   4   8  14       29.97       21.36      2.89 o 
   5   8  14       14.54       13.72      2.48 o 
   6   8  14       83.01       65.11      7.60 o 
   7   8  14       75.13       82.51      7.51 o 
   8   8  14       53.23       35.32     10.21 o 
   9   8  14        5.06       11.23      9.24 o 
   2   9  14       52.93       42.07      9.74 o 
   3   9  14       24.10       28.64      5.49 o 
   4   9  14      403.70      427.46     18.64 o 
   5   9  14       16.88       20.10      2.86 o 
   6   9  14       16.92       22.61      4.14 o 
   7   9  14      204.24      216.10     18.22 o 
  -3  -7  15       46.27       42.27      9.30 o 
  -2  -7  15        3.97        7.09      2.28 o 
  -1  -7  15      191.92      174.21     18.57 o 
   0  -7  15        1.50        3.02      1.69 o 
   1  -7  15      139.71      129.99     26.45 o 
   2  -7  15      191.38      161.16     23.31 o 
  -4  -6  15       57.86       68.51     11.64 o 
  -3  -6  15       14.23       22.01      6.60 o 
  -2  -6  15       65.75       78.00     12.90 o 
  -1  -6  15      430.84      482.06     24.66 o 
   0  -6  15       68.33       52.62      8.62 o 
   1  -6  15      190.98      162.34     13.83 o 
   2  -6  15       78.23       63.74     10.63 o 
   3  -6  15        0.90        2.18      0.94 o 
   4  -6  15       54.92       40.97      8.11 o 
  -5  -5  15       13.28       15.29      6.16 o 
  -4  -5  15       29.61       34.56      5.83 o 
  -3  -5  15       71.03       46.78     10.50 o 
  -2  -5  15       61.41       62.49      9.32 o 
  -1  -5  15       68.96       66.75     13.43 o 
   0  -5  15      101.33       96.90      7.04 o 
   1  -5  15       95.82      105.01     18.50 o 
   2  -5  15       17.39        8.13      2.00 o 
   3  -5  15       10.47       10.15      2.03 o 
   4  -5  15       26.31       18.06      3.81 o 
   5  -5  15      105.54      125.82     19.96 o 
  -5  -4  15      127.21      134.21     12.49 o 
  -4  -4  15        2.28        3.04      2.88 o 
  -3  -4  15        9.63       19.13      3.81 o 
  -2  -4  15       42.14       46.55      8.88 o 
  -1  -4  15       38.22       24.05      5.16 o 
   0  -4  15       72.23       50.75      7.53 o 
   1  -4  15       10.45        7.00      2.58 o 
   2  -4  15       52.30       43.55      7.31 o 
   3  -4  15      125.38      110.86     20.66 o 
   4  -4  15      128.80      123.06     20.22 o 
   5  -4  15        0.12        6.48      2.32 o 
   6  -4  15        1.69        7.41      4.04 o 
  -5  -3  15       51.69       54.94      5.43 o 
  -4  -3  15      186.61      239.36     19.20 o 
  -3  -3  15       54.29       72.56     11.46 o 
  -2  -3  15       54.10       68.70     10.44 o 
  -1  -3  15       20.45       25.98      7.41 o 
   0  -3  15      437.54      425.72     18.08 o 
   1  -3  15      165.68      132.45     11.76 o 
   2  -3  15        0.54        3.91      1.12 o 
   3  -3  15        1.39        2.83      1.18 o 
   4  -3  15      189.47      203.77     23.10 o 
   5  -3  15       90.43       93.19      8.41 o 
   6  -3  15       36.38       25.80      4.97 o 
   7  -3  15       19.56       13.87      5.28 o 
  -5  -2  15       37.46       41.93      6.47 o 
  -4  -2  15        2.20        1.83      1.72 o 
  -3  -2  15        2.93        6.42      3.71 o 
  -2  -2  15        2.63        6.37      3.58 o 
  -1  -2  15      303.88      310.82     31.21 o 
   0  -2  15        5.72       11.15      2.87 o 
   1  -2  15        1.66        1.63      0.78 o 
   2  -2  15      464.52      424.88     12.25 o 
   3  -2  15       65.20       57.31      8.39 o 
   4  -2  15       86.52       80.20      9.78 o 
   5  -2  15        2.70        1.91      3.23 o 
   6  -2  15       98.26      100.66      9.27 o 
   7  -2  15       25.98       24.40      6.60 o 
   8  -2  15        2.93        9.02      7.48 o 
  -5  -1  15      105.34      116.69     12.50 o 
  -4  -1  15       74.46       78.60      8.06 o 
  -3  -1  15      127.52      142.32     12.03 o 
  -2  -1  15       16.97       17.64      3.97 o 
  -1  -1  15      508.31      549.67     18.43 o 
   0  -1  15        0.18       -3.87      2.58 o 
   1  -1  15       33.17       28.97      5.30 o 
   2  -1  15       84.73       70.04      8.36 o 
   3  -1  15      232.38      249.72     28.00 o 
   4  -1  15        6.17        6.39      2.93 o 
   5  -1  15       51.57       52.69     11.64 o 
   6  -1  15        5.06        6.04      4.44 o 
   7  -1  15       10.47       13.78      5.55 o 
   8  -1  15       61.55       62.47     34.07 o 
  -5   0  15       82.01      111.39     16.97 o 
  -4   0  15       90.11      108.02     16.64 o 
  -3   0  15      111.41      148.97     20.73 o 
  -2   0  15       36.43       26.75      6.07 o 
  -1   0  15      124.68      136.63     12.99 o 
   0   0  15        0.00        9.92      5.93 o 
   1   0  15       24.79       15.29      6.67 o 
   2   0  15      254.60      272.54     17.38 o 
   3   0  15      207.01      205.19     17.04 o 
   4   0  15        0.21        5.93      2.77 o 
   5   0  15       68.65       71.58     11.67 o 
   6   0  15       46.32       41.23      7.30 o 
   7   0  15       40.36       37.53      8.90 o 
   8   0  15       10.04       -0.67      4.09 o 
   9   0  15       35.15       32.51      9.16 o 
  -5   1  15        1.40        2.42      4.16 o 
  -4   1  15       46.26       68.21     13.11 o 
  -3   1  15       70.49       75.04     13.53 o 
  -2   1  15      370.20      411.36     15.29 o 
  -1   1  15       42.04       26.03      7.18 o 
   0   1  15       10.11        9.58      4.46 o 
   1   1  15        3.26       12.46      8.18 o 
   2   1  15      150.27      202.96     18.50 o 
   3   1  15      302.15      301.48     21.08 o 
   4   1  15       17.81       15.50      3.64 o 
   5   1  15      199.13      214.09     17.16 o 
   6   1  15       60.54       54.62      6.96 o 
   7   1  15      207.98      218.41     17.86 o 
   8   1  15       71.03       72.38      7.50 o 
   9   1  15      391.89      385.65     20.07 o 
  -4   2  15        1.68       18.92      5.51 o 
  -3   2  15      182.42      191.04     24.45 o 
  -2   2  15      201.50      206.52     37.32 o 
  -1   2  15       23.25       27.61      7.44 o 
   0   2  15       19.50       17.06      6.44 o 
   1   2  15      427.24      500.58     35.70 o 
   2   2  15      841.69     1036.30     44.51 o 
   3   2  15       16.13        7.62      5.74 o 
   4   2  15      234.56      272.29     19.99 o 
   5   2  15      112.59      121.50     14.14 o 
   6   2  15      212.34      220.35     15.53 o 
   7   2  15        0.04       12.14      3.37 o 
   8   2  15      240.24      264.81     21.10 o 
   9   2  15        1.74        5.85      3.07 o 
  -4   3  15       71.84       85.78     15.55 o 
  -3   3  15      554.93      599.40    319.47 o 
  -2   3  15       68.80       94.40     11.69 o 
  -1   3  15        9.38       11.81      3.79 o 
   0   3  15        3.95       -1.81      5.35 o 
   1   3  15      220.73      262.57     23.33 o 
   2   3  15        0.07       -1.81      5.39 o 
   3   3  15       26.33       23.78      7.83 o 
   4   3  15      274.00      300.41     31.89 o 
   5   3  15       76.34       80.31      8.82 o 
   6   3  15      321.29      361.98     22.87 o 
   7   3  15      111.52       95.23      8.77 o 
   8   3  15       66.06       71.99      7.07 o 
   9   3  15      441.44      457.39     24.51 o 
  10   3  15       24.18       17.27      3.64 o 
  -3   4  15       73.83       76.97     13.13 o 
  -2   4  15       28.86       18.92      5.11 o 
  -1   4  15        5.74        9.90      3.49 o 
   0   4  15       25.06       27.80      7.81 o 
   1   4  15      133.30      161.06     17.45 o 
   2   4  15       26.55       33.33     11.11 o 
   3   4  15      107.68      131.22     14.55 o 
   4   4  15       30.70       38.53      9.76 o 
   5   4  15        9.60        7.97      3.49 o 
   6   4  15      109.43      111.21     12.06 o 
   7   4  15       42.90       48.77      6.00 o 
   8   4  15        5.08        9.35      3.28 o 
   9   4  15      426.44      452.88     28.97 o 
  10   4  15       16.96        6.22      8.99 o 
  -2   5  15       41.04       35.12      8.30 o 
  -1   5  15       12.83       23.08      5.44 o 
   0   5  15      376.71      388.51     32.07 o 
   1   5  15        4.52        9.37      3.63 o 
   2   5  15        8.95       12.43      6.21 o 
   3   5  15        0.97        3.58      5.32 o 
   4   5  15        9.16        6.04      3.90 o 
   5   5  15       11.39        4.72      3.81 o 
   6   5  15       18.58       19.34      4.18 o 
   7   5  15      217.96      197.24     15.59 o 
   8   5  15      335.50      332.29     27.84 o 
   9   5  15       41.03       30.33      4.85 o 
  -1   6  15       24.09       42.74      8.55 o 
   0   6  15      271.29      273.12     30.03 o 
   1   6  15      417.19      487.66     54.20 o 
   2   6  15       15.52        1.88      6.37 o 
   3   6  15      124.91      131.40     18.73 o 
   4   6  15       44.73       32.54      3.85 o 
   5   6  15       22.85       17.52      5.09 o 
   6   6  15       21.78       24.89      6.41 o 
   7   6  15       18.98       17.13      4.14 o 
   8   6  15      162.19      185.11     18.24 o 
   9   6  15        1.48        2.05      3.67 o 
   0   7  15       70.71       84.08     14.57 o 
   1   7  15       85.59       83.76     10.78 o 
   2   7  15      285.24      282.07     30.61 o 
   3   7  15      139.40      142.81     21.01 o 
   4   7  15       35.10       30.07      7.97 o 
   5   7  15       23.69       24.00      4.36 o 
   6   7  15       51.90       36.88      8.23 o 
   7   7  15      260.90      253.30     19.92 o 
   8   7  15       64.90       66.00      9.92 o 
   2   8  15      333.04      352.05     32.00 o 
   3   8  15        2.16       25.05      7.88 o 
   4   8  15      130.82      147.15     23.90 o 
   5   8  15        7.73       17.88      6.61 o 
   6   8  15       14.61        7.69      4.53 o 
   7   8  15      365.24      419.82     34.77 o 
  -2  -6  16        2.42        7.16      3.83 o 
  -1  -6  16       63.13       41.65     10.37 o 
   0  -6  16      178.91      127.61     22.24 o 
   1  -6  16       69.75       54.41     11.75 o 
   2  -6  16        6.52        3.55      1.77 o 
   3  -6  16        0.26        5.21      3.49 o 
  -3  -5  16       24.61       18.43      5.00 o 
  -2  -5  16       47.23       46.69      7.48 o 
  -1  -5  16       73.52       84.76      8.44 o 
   0  -5  16      145.75      150.41      6.93 o 
   1  -5  16       15.97       15.78      2.53 o 
   2  -5  16        2.78        3.97      1.84 o 
   3  -5  16      374.69      420.12     13.55 o 
   4  -5  16      102.37       85.57     20.17 o 
  -4  -4  16      100.27       93.96     18.76 o 
  -3  -4  16       95.26       85.99     10.27 o 
  -2  -4  16       61.37       55.64      7.53 o 
  -1  -4  16      449.68      462.72     25.49 o 
   0  -4  16      379.80      378.15     22.17 o 
   1  -4  16       79.43       45.44      9.24 o 
   2  -4  16       15.47        5.03      3.89 o 
   3  -4  16      106.70      112.90      9.16 o 
   4  -4  16       34.74       46.95      6.09 o 
   5  -4  16        4.37        7.60      3.67 o 
  -4  -3  16        9.45        9.35      2.61 o 
  -3  -3  16       56.29       61.17     11.74 o 
  -2  -3  16       86.13       88.11     14.11 o 
  -1  -3  16      264.14      278.79     25.05 o 
   0  -3  16       10.72        7.60      4.64 o 
   1  -3  16      124.67       89.59     11.37 o 
   2  -3  16       81.63       61.42      9.98 o 
   3  -3  16      122.50      122.15      8.41 o 
   4  -3  16       63.32       60.43      7.39 o 
   5  -3  16      132.59      148.09      9.20 o 
   6  -3  16       58.38       54.24     10.78 o 
  -4  -2  16       15.17       12.98      5.52 o 
  -3  -2  16       10.91       10.75      3.36 o 
  -2  -2  16      391.15      462.25     20.42 o 
  -1  -2  16      151.65      137.42     21.47 o 
   0  -2  16       47.93       42.14      7.30 o 
   1  -2  16      108.77       73.99      9.51 o 
   2  -2  16        0.05        3.93      1.44 o 
   3  -2  16       61.34       51.18     10.18 o 
   4  -2  16        0.01        8.18      3.49 o 
   5  -2  16       89.55      107.74      9.67 o 
   6  -2  16        5.79       16.55      6.48 o 
   7  -2  16        2.47       12.76      6.53 o 
  -4  -1  16        5.63        9.06      4.99 o 
  -3  -1  16      290.90      319.38     19.38 o 
  -2  -1  16      688.51      834.13     25.75 o 
  -1  -1  16      246.74      278.21     20.39 o 
   0  -1  16      130.64      118.55     28.89 o 
   1  -1  16       47.94       37.21      9.11 o 
   2  -1  16       88.02       62.04      8.92 o 
   3  -1  16       54.84       48.43      8.60 o 
   4  -1  16       55.42       59.54     10.62 o 
   5  -1  16      127.09       96.66     14.13 o 
   6  -1  16       16.80       13.15      4.39 o 
   7  -1  16        3.14       18.59      6.07 o 
   8  -1  16        2.67        5.48      7.00 o 
  -4   0  16        4.87       15.90      6.72 o 
  -3   0  16       73.19       98.66     16.43 o 
  -2   0  16      352.95      399.06     35.67 o 
  -1   0  16        2.20       -2.65      4.81 o 
   0   0  16      196.49      200.08     24.08 o 
   1   0  16        9.53       21.33      5.83 o 
   2   0  16      142.51      155.88     10.22 o 
   3   0  16      121.48      111.46     18.08 o 
   4   0  16       92.23      104.28     15.39 o 
   5   0  16      138.34      119.02     14.39 o 
   6   0  16       32.56       27.17      6.07 o 
   7   0  16       26.73       17.41      4.11 o 
   8   0  16       23.53       20.96      7.39 o 
  -4   1  16        6.60       19.59      5.88 o 
  -3   1  16      230.39      265.08     20.27 o 
  -2   1  16      118.70      124.94     14.64 o 
  -1   1  16      132.03      120.85     46.57 o 
   0   1  16       16.20       14.99      8.16 o 
   1   1  16       49.46       28.70      8.60 o 
   2   1  16      271.83      271.89     18.08 o 
   3   1  16      381.02      427.99     21.33 o 
   4   1  16      387.41      446.29     18.35 o 
   5   1  16       45.67       38.68      7.90 o 
   6   1  16       23.38       22.12      3.51 o 
   7   1  16       41.93       44.33      4.75 o 
   8   1  16       92.81       97.13     12.10 o 
  -3   2  16      518.52      662.52    354.47 o 
  -2   2  16        7.86        1.32      4.74 o 
  -1   2  16       60.40       63.26     10.83 o 
   0   2  16       15.09       15.29      8.27 o 
   1   2  16      221.65      261.99     28.61 o 
   2   2  16        8.55        6.14      4.04 o 
   3   2  16        0.18        4.04      3.93 o 
   4   2  16       61.35       52.76      7.83 o 
   5   2  16      224.83      237.27     15.84 o 
   6   2  16      169.38      159.32     16.74 o 
   7   2  16       42.99       22.95      3.60 o 
   8   2  16      152.98      168.94      8.46 o 
   9   2  16        0.04        4.64      3.44 o 
  -3   3  16      265.23      278.17     23.54 o 
  -2   3  16       14.23       12.20      3.79 o 
  -1   3  16       70.63       81.74     10.44 o 
   0   3  16       40.87       41.35      5.86 o 
   1   3  16      375.58      421.79     29.79 o 
   2   3  16        0.81       15.64      6.79 o 
   3   3  16      117.71      150.04     23.01 o 
   4   3  16      645.26      641.46     30.96 o 
   5   3  16       25.34       17.92      5.86 o 
   6   3  16        5.88        7.95      2.38 o 
   7   3  16        3.07        5.41      3.38 o 
   8   3  16       86.42       78.14      9.61 o 
   9   3  16       37.74       50.10      6.93 o 
  -2   4  16       17.65       22.61      6.23 o 
  -1   4  16        0.98       11.29      3.97 o 
   0   4  16       19.99       25.89      8.32 o 
   1   4  16       43.01       53.57      7.95 o 
   2   4  16       41.69       57.80      9.74 o 
   3   4  16       90.88      127.54     20.17 o 
   4   4  16      181.38      201.22     25.91 o 
   5   4  16       43.07       26.89      7.32 o 
   6   4  16        2.03        9.11      3.42 o 
   7   4  16      180.62      242.33     18.62 o 
   8   4  16        6.62       11.72      2.81 o 
   9   4  16        0.08        5.38      5.30 o 
  -1   5  16       30.03       37.14      8.41 o 
   0   5  16       21.70       52.13      8.99 o 
   1   5  16        2.21        6.00      4.25 o 
   2   5  16      554.66      638.93     40.62 o 
   3   5  16       67.69       71.81     10.09 o 
   4   5  16       89.15       88.20     14.22 o 
   5   5  16       94.48       88.66     10.60 o 
   6   5  16       22.41       18.94      4.65 o 
   7   5  16        0.14        3.97      3.42 o 
   8   5  16       48.19       65.03      9.51 o 
   9   5  16       12.85       11.64      7.27 o 
   0   6  16        0.51        5.07      4.69 o 
   1   6  16       62.83       74.04     10.60 o 
   2   6  16      180.59      202.91     20.31 o 
   3   6  16      168.23      166.22     17.11 o 
   4   6  16       12.08        4.71      5.90 o 
   5   6  16       31.48       29.10      5.48 o 
   6   6  16      606.43      665.03    356.98 o 
   7   6  16       61.78       60.94      8.02 o 
   8   6  16       12.48        5.76      3.56 o 
   2   7  16      173.93      176.51     23.15 o 
   3   7  16        8.49       15.83      7.20 o 
   5   7  16      171.02      185.48     15.52 o 
   6   7  16       37.51       21.29      6.46 o 
   7   7  16       63.78       62.22      9.34 o 
   5   8  16      182.98      179.95     19.73 o 
  -1  -5  17      338.53      321.35     23.61 o 
   0  -5  17       15.80       10.81      3.00 o 
   1  -5  17       45.60       30.05      5.39 o 
   2  -5  17       12.08        7.41      3.42 o 
  -2  -4  17       21.23        9.30      3.95 o 
  -1  -4  17       14.89        7.53      3.25 o 
   0  -4  17      169.29      122.66     24.82 o 
   1  -4  17        3.56        1.38      0.98 o 
   2  -4  17       19.16       11.55      4.35 o 
   3  -4  17       41.19       31.82      4.65 o 
   4  -4  17       21.40       21.75      6.44 o 
  -3  -3  17        4.23        5.16      2.60 o 
  -2  -3  17       74.55       76.25     14.22 o 
  -1  -3  17        8.18        9.88      3.28 o 
   0  -3  17       78.64       76.42     11.81 o 
   1  -3  17        1.31        5.04      1.90 o 
   2  -3  17       10.03        6.52      1.19 o 
   3  -3  17        1.32        7.02      5.14 o 
   4  -3  17      110.77      122.76     11.20 o 
   5  -3  17      183.13      218.21     13.18 o 
  -3  -2  17       25.51       30.28      6.54 o 
  -2  -2  17       38.14       44.07      5.37 o 
  -1  -2  17        0.87        8.12      2.36 o 
   0  -2  17       10.73        7.16      2.93 o 
   1  -2  17       27.17       14.83      2.48 o 
   2  -2  17        5.10        1.82      2.80 o 
   3  -2  17        8.61       11.32      3.14 o 
   4  -2  17       96.69       91.94     15.83 o 
   5  -2  17      143.99      141.95     13.76 o 
   6  -2  17       22.56       22.98      7.51 o 
  -3  -1  17      137.57      171.13     16.45 o 
  -2  -1  17        5.03        4.86      2.20 o 
  -1  -1  17      197.66      262.47     34.23 o 
   0  -1  17      118.10      123.25     12.23 o 
   2  -1  17       77.02       65.40     12.90 o 
   3  -1  17       11.49        7.90      2.97 o 
   4  -1  17      589.13      615.95     43.39 o 
   5  -1  17       10.10       10.81      2.53 o 
   6  -1  17       39.18       51.64      8.76 o 
   7  -1  17        1.54       16.52      5.74 o 
  -3   0  17       18.97       10.81      5.79 o 
  -2   0  17      125.24      133.80     72.91 o 
  -1   0  17       36.63       40.60     10.23 o 
   0   0  17        2.65        7.99      5.79 o 
   1   0  17       14.06       22.87      7.58 o 
   2   0  17       52.44       73.70     12.34 o 
   3   0  17      434.97      491.68     23.68 o 
   4   0  17      562.25      667.12     48.97 o 
   5   0  17      115.08       79.20     15.27 o 
   6   0  17       60.92       47.74      9.85 o 
   7   0  17       70.82       81.30     14.73 o 
  -3   1  17        0.90        7.32      3.65 o 
  -2   1  17      117.17      144.81     21.75 o 
  -1   1  17       93.90      100.35     16.18 o 
   0   1  17       40.28       62.42     13.39 o 
   1   1  17       87.35       71.42     15.18 o 
   2   1  17       51.27       59.22      9.58 o 
   3   1  17      142.91      186.44     23.08 o 
   4   1  17       18.98       14.69      4.32 o 
   5   1  17        8.17       10.78      2.98 o 
   6   1  17       45.77       27.34      6.11 o 
   7   1  17       19.62       19.56      4.39 o 
   8   1  17        2.54       11.14      4.04 o 
  -2   2  17       60.88       82.36     15.43 o 
  -1   2  17       68.78       79.97     14.11 o 
   0   2  17        3.62        9.02      3.53 o 
   1   2  17        5.01        6.65      6.60 o 
   2   2  17      252.48      301.06     39.00 o 
   3   2  17      783.72      984.19     48.11 o 
   4   2  17        2.12        4.09      4.23 o 
   5   2  17      104.48      117.87     10.54 o 
   6   2  17       33.17       38.90      5.65 o 
   7   2  17      161.14      179.26     12.97 o 
   8   2  17       11.22       12.36      3.44 o 
  -2   3  17      194.94      225.34     15.36 o 
  -1   3  17        2.06        8.58      6.18 o 
   0   3  17        1.22        4.72      5.18 o 
   1   3  17        0.32       13.25      6.53 o 
   2   3  17      135.23      179.14     21.24 o 
   3   3  17      239.58      249.70     16.34 o 
   4   3  17      230.47      244.86     31.07 o 
   5   3  17        0.16       10.95      3.04 o 
   6   3  17      334.12      311.08     27.38 o 
   7   3  17      451.59      455.69     29.92 o 
   8   3  17      121.04      124.79      9.44 o 
  -1   4  17      185.41      192.13     27.17 o 
   0   4  17        2.29       -7.99      5.86 o 
   1   4  17       94.34      100.86     16.34 o 
   2   4  17      202.36      279.52     25.24 o 
   3   4  17        9.44       19.03      5.88 o 
   4   4  17      285.90      261.90     19.57 o 
   5   4  17        6.87        9.58      4.35 o 
   6   4  17       92.07       71.00     12.32 o 
   7   4  17       12.85       14.55      6.23 o 
   8   4  17      303.57      368.05     43.06 o 
   0   5  17       74.71       78.02     12.64 o 
   1   5  17      123.86      111.21     22.01 o 
   2   5  17       90.37      103.68     11.62 o 
   3   5  17        4.99       13.76      5.42 o 
   4   5  17      193.77      196.57     15.36 o 
   5   5  17       91.89       84.64     12.34 o 
   6   5  17      145.82      154.18     10.90 o 
   7   5  17      230.99      231.57     24.05 o 
   2   6  17      187.38      197.41     24.47 o 
   3   6  17      213.53      208.89     24.75 o 
   4   6  17      199.18      216.04     22.80 o 
   6   6  17        0.15        6.95      3.11 o 
   7   6  17      139.63      133.03     17.45 o 
   1  -4  18      118.68       78.79     19.43 o 
  -1  -3  18      115.30       99.45     20.75 o 
   0  -3  18       13.41        9.30      2.93 o 
   1  -3  18        0.25        0.74      1.21 o 
   2  -3  18       27.70       10.92      4.37 o 
   3  -3  18       72.97       54.36     13.15 o 
  -1  -2  18      222.07      242.22     23.12 o 
   0  -2  18       40.91       44.23      9.25 o 
   1  -2  18       28.66       13.83      8.88 o 
   2  -2  18       12.86        8.23      2.97 o 
   3  -2  18       23.00       14.20      8.09 o 
   4  -2  18       10.83       11.53      3.90 o 
   5  -2  18        6.52        9.39      5.81 o 
  -1  -1  18      358.22      467.62     62.15 o 
   0  -1  18        3.30       14.57      5.81 o 
   1  -1  18      161.62      198.66     25.08 o 
   3  -1  18      303.83      314.70     19.52 o 
   4  -1  18       18.93       12.95      3.97 o 
   5  -1  18      211.22      196.82     28.52 o 
   0   0  18        0.37        0.67      5.00 o 
   1   0  18        7.57       14.87      8.18 o 
   2   0  18       84.14      105.95     14.18 o 
   3   0  18        5.89        6.46      4.13 o 
   4   0  18       91.14       98.98     21.73 o 
   5   0  18        2.87        5.00      3.12 o 
   6   0  18        0.81        8.34      2.43 o 
  -1   1  18        1.10        5.53      8.69 o 
   0   1  18       50.42       58.64      9.78 o 
   1   1  18        9.28        5.28      3.70 o 
   2   1  18       13.64       26.26      8.48 o 
   3   1  18      258.02      339.43     46.30 o 
   4   1  18        5.88       13.85      3.39 o 
   5   1  18      428.13      529.85     29.53 o 
   6   1  18       42.65       46.27      7.33 o 
  -1   2  18       74.04       72.60     13.25 o 
   0   2  18        0.82        9.30      3.63 o 
   1   2  18        0.01       -1.51      5.81 o 
   2   2  18       58.97       84.13     14.29 o 
   3   2  18       22.95       30.70      6.39 o 
   4   2  18       65.73       52.62      7.55 o 
   5   2  18       96.62      104.44     16.36 o 
   6   2  18       15.86       10.97      4.18 o 
   0   3  18        9.06        0.02      5.58 o 
   1   3  18        3.66        0.63      3.37 o 
   2   3  18      400.12      470.48     27.52 o 
   3   3  18       15.62       16.01      5.21 o 
   4   3  18      107.97      157.29     11.25 o 
   5   3  18      121.87      130.19     20.47 o 
   6   3  18       44.97       27.68     10.64 o 
   1   4  18       16.38        9.06      6.07 o 
   2   4  18        0.72        8.37      6.11 o 
   3   4  18       63.93       58.12     12.46 o 
   4   4  18       78.61       84.74     14.99 o 
   5   4  18        4.50       17.64      7.74 o 
   6   4  18        0.96        7.20      5.53 o 
   3   5  18      481.12      526.80     54.66 o 
   4   5  18      147.42      173.49     12.97 o 
   5   5  18       40.04       35.02      9.39 o 
   2  -1  19       60.28       43.44     11.41 o 
   3  -1  19      389.79      407.79     20.78 o 
   1   0  19       57.58       77.21     16.45 o 
   2   0  19       11.77       28.21     11.16 o 
   3   0  19        1.71        7.46      5.02 o 
   4   0  19       75.37       77.26     12.67 o 
   1   1  19        4.43        7.30      5.21 o 
   2   1  19       31.63       19.22      6.58 o 
   3   1  19       87.86       81.18     13.53 o 
   4   1  19       26.01       26.91     10.57 o 
   2   2  19       25.70       22.85      9.53 o 
   3   2  19      312.11      328.51     39.09 o 
   4   2  19       10.79       27.47      9.60 o 
                                                 
